# Supplementary material for: Multi-omic tumor data reveal diversity of molecular mechanisms that correlate with survival
Source: Nat Commun. 2018 Oct 26;9:4453. doi: 10.1038/s41467-018-06921-8 (PMC6203719; doi:10.1038/s41467-018-06921-8)
Supplement: Supplementary file 3 — Supplementary Data 1 [file 41467_2018_6921_MOESM3_ESM.xls]

## Sheet: Cluster properties and survival
Supplementary Data 1. Survival analysis and clustering quality for subtypes discovered by CIMLR using multi-omic data compared to subtypes discovered using single omic data in 32 cancer types from TCGA.
	NUMBER OF CLUSTERS			OS			DSS			DFI			PFI			SILHOUETTE			STABILITY*
CANCER	Multi-omic	Methylation	Expression	Multi-omic	Methylation	Expression	Multi-omic	Methylation	Expression	Multi-omic	Methylation	Expression	Multi-omic	Methylation	Expression	Multi-omic	Methylation	Expression	Multi-omic	Methylation	Expression
acute_myeloid_leukemia	13	12	7	0.00112102	0.021543	0.0111232	NA	NA	NA	NA	NA	NA	NA	NA	NA	0.870711	0.756606	0.924118	0.914896	0.899632	0.902517
adrenocortical_carcinoma	6	5	3	6.77472e-06	7.85621e-06	0.000276873	8.73147e-06	2.73897e-05	0.000223526	0.00038993	0.000491512	0.015396	3.95345e-10	3.5051e-08	6.70646e-07	0.791029	0.802254	0.798147	0.894359	0.884642	0.892482
breast_cancer	13	13	10	0.00253231	0.0977212	0.0515613	0.00212044	0.391327	0.0397814	0.00545036	0.410881	0.323542	0.0357188	0.43354	0.322521	0.760847	0.697024	0.702462	0.917542	0.90298	0.893592
cervical_cancer	11	3	7	0.485933	0.749142	0.479535	0.859174	0.882624	0.6246	0.380329	0.405039	0.058885	0.756632	0.403899	0.199777	0.917306	0.757616	0.860138	0.91794	0.77066	0.899616
cholangiocarcinoma	3	2	3	0.242873	0.687827	0.819138	0.215632	0.930604	0.482783	0.562548	0.100517	0.0344598	0.0918863	0.234786	0.201116	0.938811	0.646979	0.877027	0.85222	1	0.929751
chromophobe_renal_cell_carcinoma	7	7	3	5.03051e-06	0.203438	0.058617	3.38511e-09	0.352415	0.0402465	0.701309	0.222259	0.745974	0.00024658	0.14937	0.277178	0.671842	0.613898	0.91196	0.882104	0.865894	0.909302
clear_cell_renal_cell_carcinoma	10	3	13	1.91992e-06	4.37145e-10	1.16343e-07	1.02981e-07	3.81732e-06	3.18761e-09	0.490858	0.549966	0.493978	4.98226e-06	0.000383771	7.87582e-07	0.867695	0.840455	0.83379	0.919337	0.912988	0.912349
colon_rectal_cancer	11	5	6	0.465704	0.672377	0.0635715	0.243174	0.128529	0.324354	0.129588	0.803697	0.149993	0.338758	0.204993	0.0624071	0.919181	0.877005	0.859063	0.916707	0.896479	0.885671
cutaneous_melanoma	4	3	11	4.74e-08	0.0579733	0.0409842	7.05e-08	0.0679228	0.0484905	NA	NA	NA	0.00862931	0.409937	0.383164	0.888598	0.856329	0.865428	0.899052	0.887444	0.91392
endometrial_carcinoma	11	6	10	0.876179	0.553468	0.100061	0.601016	0.411002	0.214856	0.207131	0.158837	0.28601	0.474628	0.610819	0.627792	0.850143	0.953481	0.893505	0.905445	0.88098	0.909737
gastric_adenocarcinoma	3	5	2	0.0993025	0.00975105	0.309157	0.219699	0.0262945	0.733774	0.399008	0.671503	0.592768	0.0326697	0.386625	0.877087	0.743223	0.797421	0.739831	0.85803	0.861341	1
glioblastoma	8	2	5	0.0107299	0.669503	0.273273	0.00559084	0.554438	0.138479	NA	NA	NA	0.146147	0.691295	0.00725107	0.926943	0.854249	0.93481	0.904726	1	0.893233
head_neck_squamous_cell_carcinoma	8	5	3	0.00855536	0.00679228	0.109556	0.00620396	0.00579949	0.0197787	0.269174	0.270085	0.0398976	0.00842431	0.0152322	0.0345377	0.858029	0.713244	0.756823	0.903684	0.813219	0.844656
liver_hepatocellular_carcinoma	8	5	12	0.000270238	0.37052	0.000216681	0.00469892	0.675286	6.75679e-05	0.0767532	0.155623	0.10369	0.018934	0.273012	0.0685408	0.865425	0.751941	0.803083	0.897432	0.900749	0.9145
lower_grade_glioma	3	4	12	1.7927e-24	1.38289e-10	4.14053e-19	1.21708e-24	1.19987e-09	2.33374e-18	0.208558	0.00226552	0.276614	6.12042e-23	1.10644e-07	1.13762e-10	0.774383	0.771589	0.6558	0.885015	0.862835	0.890351
lung_adenocarcinoma	8	15	14	0.00213788	0.0239671	0.00150331	0.00690497	0.00677999	0.00282456	0.46811	0.033859	0.956619	0.0395147	0.0050258	0.0215122	0.914259	0.885442	0.814759	0.906089	0.922768	0.91922
lymphoid_neoplasm_diffuse_large_b_cell_lymphoma	3	3	2	0.602381	0.17327	0.41327	0.393288	0.377265	0.947367	0.397991	0.334413	0.579229	0.97978	0.0527215	0.504682	0.83075	0.796291	0.879661	0.90361	0.916499	1
oesophageal_carcinoma	3	2	2	0.378243	0.766937	0.35788	0.154605	0.760501	0.841969	0.0956975	0.128379	0.162935	0.145401	0.648548	0.774646	0.864948	0.838506	0.842065	0.900378	1	1
ovarian_carcinoma	2	2	7	0.0144177	0.00900631	0.102152	0.00534383	0.00302917	0.0436141	0.286058	0.394474	0.591191	0.244133	0.19909	0.267208	0.833753	0.785447	0.931562	1	1	0.907761
pancreatic_adenocarcinoma	12	13	11	0.0303076	0.698773	0.268469	0.000364003	0.691895	0.265094	0.0998144	0.935884	0.386137	0.0371601	0.632111	0.0889126	0.896029	0.88955	0.918302	0.917729	0.914643	0.919808
papillary_renal_cell_carcinoma	8	8	10	0.0236328	4.65741e-13	4.74217e-10	8.48875e-06	2.97978e-21	1.76946e-15	0.02535	5.29812e-05	0.000254247	1.20865e-05	5.88395e-13	1.00995e-10	0.853396	0.876612	0.880501	0.902647	0.89866	0.91768
papillary_thyroid_carcinoma	10	3	14	0.237261	0.653646	0.0404282	0.0469377	0.9115	0.650456	0.331046	0.992067	0.820327	0.270502	0.51234	0.413499	0.262487	0.750464	0.834286	0.71691	1	0.918368
pheochromocytoma_paraganglioma	5	9	2	0.0207229	0.518783	0.876442	0.0261528	0.639032	0.631957	0.0472273	0.78148	0.370231	0.0141438	0.0764868	0.0148158	0.842345	0.914197	0.742083	0.908152	0.911006	1
pleural_mesothelioma	7	5	5	0.0288662	0.214666	6.48674e-05	0.0262182	0.518599	0.000536467	0.0518183	0.876434	0.0260744	7.06593e-06	0.628809	0.00173823	-0.197015	0.637532	0.8973	0.529385	0.829207	0.907342
prostate_cancer	3	5	6	0.556419	0.466926	0.731828	0.178598	0.873936	0.366285	0.00203527	0.0137273	0.111578	7.38368e-05	0.00373296	0.0261466	0.714571	0.732505	0.772849	1	0.853658	0.896758
sarcoma	5	14	11	0.0544352	0.00815914	0.0229827	0.0748362	0.0287441	0.100275	0.651673	0.000899307	0.00699009	0.689807	0.001703	0.00889062	0.8365	0.897118	0.887574	0.910683	0.922098	0.921237
squamous_cell_lung_cancer	7	8	8	0.623434	0.711521	0.314081	0.914305	0.91233	0.855971	0.0110407	0.197758	0.393638	0.7996	0.856912	0.290137	0.928244	0.910234	0.814129	0.902149	0.895972	0.883188
testicular_germ_cell_cancer	7	4	6	0.0450645	0.304908	0.395881	0.310388	0.544237	0.539098	0.156887	0.150702	0.639887	0.189516	0.369452	0.56744	0.916927	0.879864	0.930674	0.903044	0.916203	0.912311
thymoma	7	8	10	0.0356639	0.114601	0.0854201	0.14267	0.195677	0.443382	NA	NA	NA	0.443327	0.0087002	0.0964808	0.895163	0.937696	0.956698	0.908835	0.916923	0.916525
urothelial_bladder_carcinoma	5	11	5	0.0654957	0.00437043	0.405868	0.122417	0.0602512	0.490608	0.197008	0.000599656	0.926264	0.564298	0.556131	0.444779	0.934135	0.944796	0.914445	0.873492	0.907423	0.900771
uterine_carcinosarcoma	2	5	3	0.374951	0.752084	0.542907	0.281883	0.780973	0.820644	0.436082	0.246182	0.449779	0.319266	0.342217	0.589649	0.891096	0.785094	0.603198	1	0.8923	0.798617
uveal_melanoma	3	6	4	0.00494381	2.03511e-06	1.19702e-05	0.00265251	9.87555e-07	2.82819e-05	NA	NA	NA	0.000680747	4.36022e-09	7.01366e-05	0.940935	0.703544	0.769726	0.889846	0.934286	0.903433
TOTAL SIGNIFICANT				19	12	12	17	10	13	6	7	6	16	10	12
TOTAL SURVIVAL SIGNIFICANT (any metric)	23	14	20
*Stability is measured as the normalized mutual information of the results over 100 new independent runs of k-means with respect to the original results.

## Sheet: Pathway analysis
Supplementary Data 1. Survival analysis and clustering quality for subtypes discovered by CIMLR using multi-omic data compared to subtypes discovered using single omic data in 32 cancer types from TCGA.
CANCER	MULTI-OMIC												METHYLATION												EXPRESSION
	EGFR	Hypoxia	JAK-STAT	MAPK	NFkB	PI3K	TGFb	TNFa	Trail	VEGF	p53	Total significant	EGFR	Hypoxia	JAK-STAT	MAPK	NFkB	PI3K	TGFb	TNFa	Trail	VEGF	p53	Total significant	EGFR	Hypoxia	JAK-STAT	MAPK	NFkB	PI3K	TGFb	TNFa	Trail	VEGF	p53	Total significant
acute_myeloid_leukemia	0.16401	0.0194452	0.159285	0.335646	0.15159	0.201145	0.0194452	0.159285	0.159285	0.104041	0.109198	0	0.0486233	6.52943e-05	1.98762e-05	4.87303e-05	0.00252581	4.87303e-05	1.92644e-10	0.00135183	0.00403977	2.61485e-05	0.0486233	0	2.92182e-10	2.26369e-10	1.8134e-08	0.000255456	2.70372e-10	8.02117e-12	1.4458e-11	2.46572e-11	4.65414e-07	6.24511e-05	0.00188394	0
adrenocortical_carcinoma	0.147105	0.841098	0.286777	0.00470952	0.00470952	0.0474696	0.110142	0.110142	0.00257518	0.147105	0.00470952	0	0.000429675	0.0357459	0.0175271	2.82085e-05	2.7882e-05	0.000659982	0.0135192	0.000249071	2.7882e-05	0.0798837	0.0503462	0	0.0115581	0.824503	0.113122	0.000569426	0.000569426	0.11823	0.404798	0.0663347	0.000569426	0.0785467	0.0115581	0
breast_cancer	4.39261e-19	9.17612e-22	2.36911e-13	7.55526e-22	8.13549e-42	1.7659e-43	1.12552e-08	8.13549e-42	5.2993e-20	6.97083e-12	7.88547e-31	0	4.21792e-15	6.89633e-18	7.62932e-17	1.88997e-21	2.19119e-44	2.072e-15	4.42813e-12	1.72349e-44	1.62072e-26	0.000155217	2.88414e-28	0	2.56791e-16	5.45921e-15	2.11598e-11	2.56791e-16	8.1812e-30	2.25611e-50	1.33645e-24	7.32326e-30	3.57287e-24	3.42802e-23	2.73637e-25	0
cervical_cancer	5.80339e-06	0.000714507	4.36946e-05	0.00112162	4.75945e-05	2.02722e-09	0.217417	1.39267e-05	4.217e-07	0.00494693	1.34471e-11	0	0.00972836	0.000100175	0.00374207	0.144044	0.0782934	1.71584e-06	0.426917	0.0782934	0.00655741	0.000100175	6.90011e-14	0	0.000153363	3.13952e-05	3.15207e-05	0.000234434	0.000125971	2.55378e-15	0.0010684	0.000968448	3.29375e-08	4.83034e-09	2.02694e-15	0
cholangiocarcinoma	0.731913	0.332901	0.458497	0.731913	0.290317	0.34321	0.731913	0.290317	0.332901	0.731913	0.731913	0	0.929403	0.929403	0.47423	0.929403	0.47423	0.915832	0.929403	0.47423	0.687493	0.47423	0.817856	0	0.918004	0.918004	0.606193	0.709253	0.466815	0.606193	0.344611	0.466815	0.978036	0.978036	0.499343	0
chromophobe_renal_cell_carcinoma	0.507285	0.383038	0.383038	0.648388	0.507285	0.648388	0.648388	0.648388	0.383038	0.383038	0.00410721	0	0.405252	0.00520683	0.0562962	0.309974	0.0389327	0.364207	0.14413	0.0456037	0.309974	0.0702366	0.00520683	0	0.416152	0.762284	0.829219	0.762284	0.762284	0.00704132	0.762284	0.829219	0.427181	0.416152	0.416152	0
clear_cell_renal_cell_carcinoma	0.000401336	0.0049267	0.00556657	0.0208157	8.69668e-07	0.0585449	0.00194465	1.00793e-08	0.000401336	0.021106	0.10468	0	0.294665	0.294665	0.953832	0.620498	0.735542	0.294665	0.294665	0.735542	0.0703204	0.735542	0.620498	0	1.3289e-12	7.03159e-07	3.425e-07	7.57751e-16	3.85452e-09	1.42434e-17	1.16718e-09	1.84612e-11	5.22728e-07	4.75497e-09	0.00139298	0
gastric_adenocarcinoma	0.14182	0.354438	0.000147291	0.0211289	0.00034178	0.00129479	1.39154e-06	0.0140024	4.21806e-09	4.50282e-06	0.00284869	0	7.22317e-05	1.95436e-05	2.56729e-06	1.52152e-05	3.32974e-06	3.44864e-09	5.92188e-17	3.11955e-05	4.11959e-19	5.93256e-17	0.000842666	0	0.000141363	0.348559	0.039064	1.93928e-07	0.240076	0.0569318	2.10051e-13	0.502564	2.10051e-13	2.36029e-14	0.0215657	0
glioblastoma	0.00112901	0.0117399	0.245509	0.000135301	0.000135301	0.00578664	0.0103153	0.000135301	0.0160159	0.000172845	0.000850135	0	0.916151	0.916151	0.916151	0.916151	0.916151	0.916151	0.916151	0.916151	0.916151	0.916151	0.916151	0	1.94643e-07	0.172583	0.00187788	3.31516e-09	2.93296e-06	2.93296e-06	2.4787e-06	4.98926e-06	2.93296e-06	2.95644e-05	1.7683e-05	0
head_neck_squamous_cell_carcinoma	1.3823e-32	6.80595e-06	5.51397e-24	9.02781e-26	2.31237e-14	3.91692e-16	1.2507e-13	6.17981e-15	1.81565e-17	2.86155e-34	3.62781e-12	0	4.11466e-30	0.00271914	2.46069e-23	9.00468e-26	1.54595e-07	2.76789e-15	6.54351e-11	4.77586e-08	1.79378e-15	6.85659e-29	0.596796	0	2.06366e-26	0.102641	9.21891e-15	8.58501e-24	6.2716e-11	2.06366e-26	5.10128e-10	5.95894e-14	1.8639e-05	5.39358e-23	7.81429e-05	0
liver_hepatocellular_carcinoma	5.1263e-21	2.04312e-16	5.44527e-12	5.27582e-21	2.90366e-19	1.23316e-19	3.421e-17	6.46458e-19	3.10923e-14	2.05006e-06	6.92031e-15	0	1.60903e-15	1.57399e-07	7.31233e-05	1.01889e-16	3.12701e-09	2.8577e-08	6.42254e-18	4.55749e-08	2.25184e-07	1.52621e-06	2.79915e-07	0	8.57105e-19	8.57105e-19	8.65734e-08	9.43285e-17	8.57105e-19	6.40021e-31	7.04338e-19	9.19231e-18	4.02061e-12	1.51136e-11	4.50986e-12	0
lower_grade_glioma	7.80473e-10	0.39323	4.55183e-13	2.86489e-22	3.90495e-16	0.456072	1.72926e-05	3.04963e-15	0.000318699	0.0091185	6.61265e-24	0	3.63857e-07	8.54798e-08	9.62082e-12	3.70114e-17	6.32867e-14	1.12478e-06	1.88634e-07	9.19687e-12	2.12069e-13	0.0029879	4.52233e-26	0	1.00033e-10	1.86653e-06	9.12455e-14	8.84166e-20	1.26993e-13	1.04658e-17	2.20533e-06	4.87892e-14	1.04658e-17	2.19121e-08	7.49721e-17	0
lung_adenocarcinoma	0.00749082	4.7997e-05	4.42749e-08	0.00343253	1.39607e-08	0.000635871	0.00017285	3.83784e-08	3.83784e-08	7.9302e-07	3.64243e-07	0	0.00132007	0.000208228	2.84884e-07	0.000235421	1.4359e-10	6.20654e-06	0.000441974	6.77695e-10	3.79951e-11	4.58384e-07	1.46825e-05	0	4.46262e-05	2.85434e-05	3.36604e-06	4.51653e-06	7.17202e-10	6.19523e-11	9.15841e-09	1.5785e-08	6.19523e-11	2.04719e-06	0.000154487	0
lymphoid_neoplasm_diffuse_large_b_cell_lymphoma	0.226472	0.424713	0.188185	0.485548	0.424713	0.109269	0.587685	0.150281	0.0320445	0.494544	0.0320657	0	0.257818	0.133218	0.0355981	0.525898	0.22298	0.0332846	0.282328	0.133218	0.00569074	0.14756	0.133218	0	0.982834	0.575389	0.12209	0.000330088	0.112602	1.01158e-07	0.874435	0.982834	1.21287e-05	0.973199	0.18699	0
oesophageal_carcinoma	0.687058	8.31574e-15	0.220657	0.810064	0.0550092	0.500292	0.0113936	0.150695	0.0303889	0.0722634	1.10061e-11	0	0.217203	1.52457e-15	0.217203	0.883488	0.217203	0.374361	0.00263945	0.83221	0.0325102	0.0325102	2.44432e-13	0	0.137851	2.13067e-17	0.356288	0.687913	0.0195759	0.0733131	0.0168522	0.1543	0.182935	0.00666713	2.13067e-17	0
ovarian_carcinoma	0.00532063	0.338818	0.983329	0.0848208	0.363176	0.372002	0.178101	0.246185	0.018821	0.372002	0.983329	0	0.0311449	0.288849	0.324247	0.194747	0.250034	0.250034	0.631985	0.194747	0.194747	0.779083	0.779083	0	2.5866e-08	0.166728	2.39175e-07	9.91271e-09	5.70432e-09	3.6556e-06	3.93629e-12	8.94419e-09	1.00495e-09	0.00191746	0.113433	0
pancreatic_adenocarcinoma	1.37995e-05	0.000184869	0.0422189	1.44503e-06	0.00149298	0.000184869	0.000184869	0.0162188	3.56592e-10	0.000184869	0.000377183	0	0.000103056	0.00136502	0.147734	3.44912e-06	0.000299246	2.09954e-05	4.72419e-06	0.00235857	7.53946e-12	2.04999e-05	0.0661786	0	4.35882e-06	1.39398e-07	0.354188	1.61421e-08	4.90971e-07	1.61421e-08	1.2021e-08	4.38594e-06	2.70546e-13	1.57536e-07	0.000103332	0
papillary_renal_cell_carcinoma	0.000928861	0.00054497	0.0962495	1.5487e-06	0.154668	0.00173012	0.0413601	0.116541	0.000339145	0.000339145	0.000609297	0	3.67652e-06	0.00164523	6.14913e-07	3.67652e-06	6.41585e-15	5.65748e-07	3.17626e-06	1.07847e-14	4.87803e-21	0.0385265	3.17626e-06	0	1.96988e-10	0.00148305	4.88078e-05	1.05636e-13	1.42454e-05	9.72793e-21	1.13495e-06	8.34147e-07	1.31052e-12	9.89522e-07	0.000114651	0
pheochromocytoma_paraganglioma	0.80428	3.20281e-06	0.0219743	0.80428	0.488423	0.0210105	0.0210105	0.23212	0.361508	0.520811	0.104661	0	7.07323e-07	4.95579e-14	3.15155e-05	2.06513e-06	1.32393e-07	0.00473199	6.70727e-09	1.93207e-08	5.04686e-08	0.0114942	7.08035e-09	0	0.42259	3.3754e-16	0.103665	0.659769	0.659769	0.663891	0.000297581	0.103665	0.00220253	0.659769	0.60313	0
prostate_cancer	0.000364487	0.000187413	0.0195635	0.000187413	9.19478e-05	0.0881671	9.19478e-05	7.55371e-05	3.60857e-08	1.45497e-05	6.93998e-19	0	0.000423916	4.08177e-09	2.07361e-10	1.65627e-07	5.47245e-12	0.000126726	1.75134e-13	5.34775e-13	7.28286e-12	1.20091e-16	7.73866e-17	0	7.74537e-09	3.45212e-10	6.71493e-06	1.33351e-16	3.89403e-10	1.52541e-45	7.80885e-23	1.29983e-10	1.8876e-20	1.52738e-42	1.55564e-19	0
sarcoma	9.23677e-16	4.95527e-08	5.43294e-08	1.08993e-17	1.69753e-21	5.6251e-06	0.697137	1.20937e-21	2.16694e-09	4.26328e-10	4.5703e-11	0	6.37789e-18	2.89171e-07	1.46952e-10	1.68599e-22	1.78045e-22	1.20338e-10	0.000264033	1.68599e-22	4.76005e-13	1.96164e-09	1.34292e-07	0	5.26966e-15	1.44314e-08	7.20392e-08	8.87112e-24	1.85254e-14	1.61386e-19	6.07083e-08	1.39028e-14	8.43255e-10	1.20646e-09	1.07437e-11	0
squamous_cell_lung_cancer	0.000383063	0.714198	0.00837683	0.00385357	3.17645e-07	0.211652	8.96793e-05	1.76602e-07	4.73229e-07	0.121399	8.39201e-07	0	0.176225	0.0854064	0.00375039	0.339729	3.25956e-05	0.825525	0.0369685	3.25956e-05	0.000472551	0.212575	0.000211442	0	5.2843e-06	0.00256354	2.53614e-06	3.18388e-06	6.67089e-10	2.45539e-05	5.49135e-11	9.30488e-11	3.9877e-07	8.91506e-06	2.01339e-06	0
testicular_germ_cell_cancer	1.50629e-16	1.15491e-06	2.42836e-07	1.07395e-13	1.29356e-10	1.81457e-09	1.50629e-16	3.6706e-12	2.56227e-12	0.0306438	7.87359e-15	0	4.08495e-18	5.90081e-06	0.000123782	1.24636e-15	5.86972e-05	4.54605e-06	1.76658e-16	7.89573e-06	2.07696e-07	0.00519122	4.47851e-14	0	8.86481e-17	6.19658e-06	0.00172854	5.50971e-15	0.0133725	5.62142e-15	5.61026e-15	0.000854636	5.75682e-09	0.000108505	8.35831e-14	0
thymoma	0.000501637	1.94332e-05	0.000210278	0.000489327	0.000210278	0.000824451	1.45306e-07	0.000108771	9.98233e-09	1.14835e-06	9.98233e-09	0	4.1047e-05	3.32754e-08	4.92544e-05	1.25844e-06	5.65312e-07	0.0121914	3.32754e-08	8.2518e-07	1.07674e-11	4.20091e-07	1.07674e-11	0	9.83234e-09	4.1439e-08	0.000438686	1.29533e-06	2.8396e-10	5.69309e-12	1.05593e-09	1.5205e-10	5.69309e-12	2.66332e-07	2.83494e-12	0
urothelial_bladder_carcinoma	6.76141e-05	0.00113642	7.85018e-05	4.49996e-05	3.79953e-08	0.00262032	7.85018e-05	1.64463e-08	1.34338e-07	0.0943391	6.76141e-05	0	0.00964558	0.0114341	9.06883e-06	0.00183109	4.37594e-08	0.110635	0.000103221	4.37594e-08	1.71976e-06	0.560498	0.00304073	0	4.28718e-07	0.00373547	1.54878e-07	1.54878e-07	8.6261e-08	8.6261e-08	9.05701e-07	1.16875e-08	8.6261e-08	0.0059559	3.88483e-05	0
uterine_carcinosarcoma	0.954234	0.954234	0.0117776	0.954234	0.954234	0.954234	0.954234	0.954234	0.940196	0.954234	0.954234	0	0.678753	0.274503	0.129266	0.274503	0.0100299	0.928616	0.17624	0.0100299	0.712709	0.196368	0.231742	0	0.0807869	0.744166	0.115068	0.115068	0.0807869	0.0435356	0.556486	0.0511016	0.554081	0.339758	0.562969	0
uveal_melanoma	0.0263707	0.481431	0.000159452	0.00940626	6.06184e-05	0.000954061	0.0809231	6.06184e-05	0.242052	0.486759	0.000954061	0	0.0049107	0.318473	4.66466e-05	0.129293	9.48724e-06	0.000720459	0.0537785	9.48724e-06	0.0537785	0.0049107	4.47059e-05	0	7.26242e-07	0.474955	0.000106225	5.0025e-05	5.74896e-05	2.6413e-10	0.00394203	5.74896e-05	0.000106225	0.00207767	0.00216542	0
Total significant	0	0	0	0	0	0	0	0	0	0	0		0	0	0	0	0	0	0	0	0	0	0		0	0	0	0	0	0	0	0	0	0	0
																																				26
Total significant (any pathway)												26												24												0
Average number of significant pathways												0												0												0
S.D.												0												0
