# Supplementary material for: Multi-omic tumor data reveal diversity of molecular mechanisms that correlate with survival
Source: Nat Commun. 2018 Oct 26;9:4453. doi: 10.1038/s41467-018-06921-8 (PMC6203719; doi:10.1038/s41467-018-06921-8)
Supplement: Supplementary file 4 — Supplementary Data 2 [file 41467_2018_6921_MOESM4_ESM.xls]

## Sheet: survival and clustering 
Supplementary Data 2. Survival analysis and clustering quality for subtypes discovered by CIMLR compared to subtypes discovered using other methods in 32 cancer types from TCGA.
CANCER	NUMBER OF CLUSTERS					OS					DSS					DFI					PFI						SILHOUETTE					STABILITY
	CIMLR	iCluster+	BayesCC	PINS	SNF	CIMLR	iCluster+	BayesCC	PINS	SNF	CIMLR	iCluster+	BayesCC	PINS	SNF	CIMLR	iCluster+	BayesCC	PINS	SNF	CIMLR	iCluster+	BayesCC	PINS	SNF		CIMLR	iCluster+	BayesCC	PINS	SNF	CIMLR	iCluster+
acute_myeloid_leukemia	13	15	2	3	2	0.00112102	0.000541448	0.0739501	0.0606487	0.0411987	NA	NA	NA	NA	NA	NA	NA	NA	NA	NA	NA	NA	NA	NA	NA		0.870711	-0.495417	0.231239	-0.0156463	0.00138028	0.914896	0.169486
adrenocortical_carcinoma	6	4	2	4	7	6.77472e-06	0.180273	8.81701e-07	0.00871525	0.0257579	8.73147e-06	0.222782	1.15898e-06	0.0162315	0.0150202	0.00038993	0.370958	0.0207314	0.0914517	0.0281821	3.95345e-10	0.025214	2.80223e-08	0.000885795	6.33691e-06		0.791029	-0.454	0.0617351	0.0116916	0.00154074	0.894359	0.0697391
breast_cancer	13	15	4	15	2	0.00253231	0.00365569	0.351158	0.544031	0.309637	0.00212044	0.0506294	0.761054	0.36559	0.227135	0.00545036	0.101515	0.0514794	0.241913	0.00851479	0.0357188	0.156934	0.509524	1.32211e-22	0.151237		0.760847	-0.429359	-0.0190864	-0.0632199	0.00070226	0.917542	0.0566752
cervical_cancer	11	15	3	3	2	0.485933	0.0251589	0.570054	0.139904	0.989846	0.859174	0.0202759	0.601829	0.160754	0.679142	0.380329	0.0975798	0.543187	0.508487	0.541535	0.756632	0.0455742	0.721543	0.178913	0.532784		0.917306	-0.491133	0.0136002	0.000184647	0.00104811	0.91794	0.134986
cholangiocarcinoma	3	3	3	2	3	0.242873	0.670212	0.853525	NA***	0.671157	0.215632	0.507392	0.877484	NA***	0.73477	0.562548	0.628813	0.613951	NA***	0.541719	0.0918863	0.476772	0.271412	NA***	0.0817071		0.938811	0.386096	-0.000545443	0.240272	0.00132039	0.85222	0.874049
chromophobe_renal_cell_carcinoma	7	6	2	5	6	5.03051e-06	0.299733	0.0670923	0.587239	0.000129102	3.38511e-09	0.389699	0.034833	0.306465	4.40707e-09	0.701309	0.812415	0.670042	0.766759	0.848985	0.00024658	0.403635	0.279353	0.637598	2.50044e-07		0.671842	-0.235886	0.174407	-0.00885811	0.00169776	0.882104	0.134139
clear_cell_renal_cell_carcinoma	10	3	2	7	2	1.91992e-06	0.011446	0.356384	1.91271e-05	0.213788	1.02981e-07	0.00323953	0.1228	3.99972e-05	0.308127	0.490858	0.760411	0.360788	0.240607	0.415127	4.98226e-06	0.00463102	0.0512779	0.00111392	0.193689		0.867695	0.29137	0.150896	-0.0483414	0.00105281	0.919337	0.0299894
colon_rectal_cancer	11	9	2	2	2	0.465704	0.463688	0.543964	0.732537	0.650791	0.243174	0.47186	0.836458	0.591689	0.832901	0.129588	0.664588	0.0686912	0.0444591	0.492814	0.338758	0.177146	0.061588	0.072422	0.472946		0.919181	0.89246	-0.00567981	0.0290106	0.00179786	0.916707	0.947808
cutaneous_melanoma	10	9	3	15	2	4.74408e-08	0.207269	0.0243214	0.0107682	0.0467224	7.05e-08	0.364148	0.0467204	0.00778922	0.0421677	NA	NA	NA	NA	NA	0.00863	0.450924	0.726722	0.17339	0.285242		0.896488	0.105783	-0.013648	-0.0935958	-0.00211858	0.90807	0.476634
endometrial_carcinoma	11	9	2	4	4	0.876179	NA***	0.880912	0.387582	0.131376	0.601016	NA***	0.88226	0.342865	0.0928335	0.207131	NA***	0.438426	0.000791649	0.0614818	0.474628	NA***	0.730435	0.00918684	0.162725		0.850143	0.83546	0.128349	-0.0179691	0.0010012	0.905445	0.841281
gastric_adenocarcinoma	3	9	2	6	3	0.0993025	0.00756804	0.411119	0.000673396	0.0013238	0.219699	0.0724704	0.982674	0.00478912	0.00223874	0.399008	0.809095	0.341331	0.745337	0.601226	0.0326697	0.508166	0.483953	0.120796	0.0116762		0.743223	-0.401398	0.00796266	-0.0386169	0.000692128	0.85803	0.104347
glioblastoma	8	8	2	4	2	0.0107299	0.0187107	0.169557	0.14111	0.307605	0.00559084	0.159339	0.0630107	0.1469	0.949515	NA	NA	NA	NA	NA	0.146147	0.635313	0.261163	0.937389	0.395586		0.926943	-0.281163	0.0385468	0.00577913	0.000621567	0.904726	0.118483
head_neck_squamous_cell_carcinoma	8	15	3	11	2	0.00855536	0.0410535	0.604	0.0985724	0.842443	0.00620396	0.0412696	0.752992	0.0291491	0.398065	0.269174	0.386905	0.420575	0.285453	0.340179	0.00842431	0.186712	0.358708	0.0305918	0.351685		0.858029	-0.469893	0.0745812	-0.0624608	0.000550229	0.903684	0.0624413
liver_hepatocellular_carcinoma	8	9	4	10	6	0.000270238	0.612875	0.0883109	1.43028e-05	1.62779e-06	0.00469892	0.623166	0.209137	0.000132615	2.57048e-09	0.0767532	0.541213	0.148018	0.00120023	0.000309432	0.018934	0.579691	0.0923234	0.000441771	7.12924e-06		0.865425	-0.503421	0.0190103	-0.0524114	0.000323886	0.897432	0.0476398
lower_grade_glioma	3	3	2	4	3	1.7927e-24	1.112e-31	5.38197e-20	1.09168e-17	2.63064e-24	1.21708e-24	8.69031e-31	2.89816e-20	5.58077e-17	1.25814e-24	0.208558	0.00783371	0.167282	0.638878	0.000121762	6.12042e-23	2.28745e-18	3.983e-18	2.3666e-12	1.2331e-24		0.774383	-0.187113	0.202572	0.0154881	0.00223167	0.885015	0.0416217
lung_adenocarcinoma	8	9	2	14	3	0.00213788	0.676712	0.83017	0.000269808	0.117473	0.00690497	0.679835	0.501182	0.0238883	0.074907	0.46811	0.361396	0.39443	0.118411	0.010826	0.0395147	0.109048	0.435427	0.265249	0.107004		0.914259	-0.588361	0.0975294	-0.058962	0.000948749	0.906089	0.0868819
lymphoid_neoplasm_diffuse_large_b_cell_lymphoma	3	3	2	2	3	0.602381	NA***	0.00640231	0.290734	0.464261	0.393288	NA***	0.676849	0.816651	0.997791	0.397991	NA***	0.818546	0.519699	0.600741	0.97978	NA***	0.479381	0.344343	0.730278		0.83075	0.955118	0.146119	0.0667481	0.00150654	0.90361	1
oesophageal_carcinoma	3	15	2	2	2	0.378243	0.0138354	0.270695	0.332426	0.323453	0.154605	0.0061089	0.679298	0.611466	0.419244	0.0956975	0.18008	0.086815	0.113494	0.125282	0.145401	0.137866	0.588471	0.694342	0.884041		0.864948	-0.292204	0.0910051	0.0695648	0.00134487	0.900378	0.17697
ovarian_carcinoma	2	3	2	5	4	0.0144177	0.0168101	0.00832807	0.006829	0.0142917	0.00534383	0.0146451	0.00237453	0.0038134	0.0131452	0.286058	0.938052	0.24617	0.304741	0.296101	0.244133	0.691069	0.251945	0.181165	0.344543		0.833753	-0.52502	0.0962938	-0.0130593	0.000436388	1	0.0439824
pancreatic_adenocarcinoma	12	3	2	5	2	0.0303076	0.951242	0.321912	0.154979	0.903582	0.000364003	0.853789	0.54668	0.387949	0.633792	0.0998144	0.660125	0.747331	0.441091	0.408532	0.0371601	0.430656	0.970567	0.651821	0.290418		0.896029	0.59616	0.0947679	-0.0303134	0.000804543	0.917729	0.42706
papillary_renal_cell_carcinoma	8	9	2	7	2	0.0236328	0.000135659	7.80295e-08	3.38291e-08	0.0106351	8.48875e-06	1.44045e-05	4.76372e-12	7.82022e-12	7.6606e-05	0.02535	8.56321e-05	0.000173523	0.00726277	0.0329838	1.20865e-05	3.3861e-05	1.02935e-07	2.42334e-14	0.000626105		0.853396	-0.577758	0.135372	-0.0403471	0.000726154	0.902647	0.0672464
papillary_thyroid_carcinoma	10	9	2	10	2	0.237261	0.157756	0.656621	0.792333	0.911754	0.0469377	0.00575721	0.742845	0.770414	0.607201	0.331046	0.114762	0.519837	0.295222	0.187489	0.270502	0.00639882	0.804386	0.477131	0.178767		0.262487	-0.607516	0.290438	-0.101353	0.000370933	0.71691	0.0355807
pheochromocytoma_paraganglioma	5	9	2	4	2	0.0207229	0.162309	0.75326	0.218078	0.203961	0.0261528	0.34685	0.810134	0.287475	0.610489	0.0472273	0.405615	0.743093	0.52015	0.275245	0.0141438	0.726493	0.48388	0.00109228	0.120031		0.842345	-0.220507	0.0194839	0.0246108	0.00105973	0.908152	0.129264
pleural_mesothelioma	7	4	2	3	7	0.0288662	0.0205751	0.0260775	0.0355364	0.00706713	0.0262182	0.178265	0.0160879	0.0272536	0.0922158	0.0518183	0.273415	0.0782931	0.160575	0.577401	7.06593e-06	0.359235	0.0799436	0.00139929	0.268639		-0.197015	-0.220198	0.0426379	0.0161698	0.00105638	0.529385	0.0711384
prostate_cancer	3	3	2	12	5	0.556419	0.817227	0.422088	0.764379	0.759745	0.178598	0.855325	0.513247	0.44163	0.85984	0.00203527	0.59641	0.337282	0.000681254	0.00337469	7.38368e-05	0.00595077	0.70513	8.35729e-05	3.74593e-11		0.714571	0.985339	0.0654738	-0.0903418	0.000165788	1	0.701563
sarcoma	5	9	3	5	2	0.0544352	0.197438	0.115861	0.431398	0.200568	0.0748362	0.0133214	0.146067	0.805476	0.364311	0.651673	0.57398	0.551365	0.986029	0.670737	0.689807	0.0567105	0.120496	0.970347	0.874443		0.8365	0.155999	0.00884727	-0.00647826	0.00138387	0.910683	0.237654
squamous_cell_lung_cancer	7	3	2	4	2	0.623434	0.43528	0.294436	0.657493	NA***	0.914305	0.683288	0.21644	0.846468	NA***	0.0110407	0.17687	0.843406	0.206869	NA***	0.7996	0.458368	0.2166	0.694943	NA***		0.928244	-0.716671	0.0361603	-0.0112768	0.000920802	0.902149	0.0156808
testicular_germ_cell_cancer	7	3	3	2	4	0.0450645	0.275182	0.337661	0.312951	0.374809	0.310388	0.0756234	0.102239	0.147459	0.587921	0.156887	0.0821163	0.161059	0.318976	0.397963	0.189516	0.287117	0.158726	0.247516	0.420442		0.916927	-0.09822	0.172465	0.142724	0.0018071	0.903044	0.0174661
thymoma	7	7	2	12	3	0.0356639	2.64734e-05	0.00163313	0.0357466	0.000805814	0.14267	3.03485e-07	0.297143	0.000748299	0.0325563	NA	NA	NA	NA	NA	0.443327	0.0023766	0.535444	0.0826361	0.310608		0.895163	0.028976	0.214922	-0.0977724	0.0046843	0.908835	0.238542
urothelial_bladder_carcinoma	5	8	2	3	2	0.0654957	0.0992004	0.032603	0.0036903	0.0229025	0.122417	0.188238	0.0258833	0.00250457	0.00826628	0.197008	0.420023	0.450677	0.722352	0.644025	0.564298	0.330374	0.204584	0.0188674	0.0395288		0.934135	-0.57199	0.0533837	0.0114691	0.00109674	0.873492	0.101825
uterine_carcinosarcoma	2	2	2	2	4	0.374951	NA***	0.562115	0.195359	0.925148	0.281883	NA***	0.512317	0.148047	0.730348	0.436082	NA***	0.909677	0.084494	0.296735	0.319266	NA***	0.883307	0.0587872	0.528086		0.891096	0.982105	0.0174371	0.0212124	0.000365817	1	1
uveal_melanoma	3	6	4	2	2	0.00494381	5.30435e-11	0.000112819	5.23915e-06	2.3614e-06	0.00265251	3.0877e-11	8.43368e-05	4.145e-06	1.7139e-06	NA	NA	NA	NA	NA	0.000680747	8.17089e-06	7.3907e-05	1.72e-06	1.35858e-06		0.940935	-0.226028	0.107938	0.109087	0.00425981	0.889846	0.0908991
TOTAL NUMBER SIGNIFICANT						19	14	10	13	13	17	11	9	14	11	6	2	2	5	7	16	8	4	11	9	AVERAGE	0.806581	-0.0743247	0.0860692	-0.0027191	0.0011494	0.892202	0.267221
																										S.D.	0.221656	0.535272	0.0798902	0.071841	0.0011431	0.0816452	0.325995
TOTAL SURVIVAL SIGNIFICANT (ANY METRIC)	23	18	11	17	16
*Stability is measured as the normalized mutual information of the results over 100 new independent runs of k-means with respect with the original results.
**Point mutations were not included for BayesCC.
***The method produced only 1 cluster, or only 1 cluster remained after removing clusters with 1 sample.

## Sheet: Pathway analysis
Supplementary Data 2. Survival analysis and clustering quality for subtypes discovered by CIMLR compared to subtypes discovered using other methods in 32 cancer types from TCGA.
CANCER	CIMLR												iCluster+												BayesCC												PINS												SNF
	EGFR	Hypoxia	JAK-STAT	MAPK	NFkB	PI3K	TGFb	TNFa	Trail	VEGF	p53	Total significant	EGFR	Hypoxia	JAK-STAT	MAPK	NFkB	PI3K	TGFb	TNFa	Trail	VEGF	p53	Total significant	EGFR	Hypoxia	JAK-STAT	MAPK	NFkB	PI3K	TGFb	TNFa	Trail	VEGF	p53	Total significant	EGFR	Hypoxia	JAK-STAT	MAPK	NFkB	PI3K	TGFb	TNFa	Trail	VEGF	p53	Total significant	EGFR
acute_myeloid_leukemia	0.16401	0.0194452	0.159285	0.335646	0.15159	0.201145	0.0194452	0.159285	0.159285	0.104041	0.109198	0	0.454214	0.208199	0.217452	0.233075	0.463371	0.869502	0.217452	0.454214	0.140929	0.513107	0.513107	0	0.315301	0.00259169	0.112768	0.00259169	0.0268974	0.926008	0.000701108	0.0224139	0.321819	0.00259169	0.321309	0	0.0250234	0.021956	0.0318912	0.479825	0.312596	0.0250234	0.000324626	0.36519	0.36519	0.0435343	0.0318912	0	0.357213
adrenocortical_carcinoma	0.147105	0.841098	0.286777	0.00470952	0.00470952	0.0474696	0.110142	0.110142	0.00257518	0.147105	0.00470952	0	0.0995577	0.669778	0.503093	0.0155728	0.187251	0.440166	0.114921	0.503093	0.114921	0.440166	0.394468	0	0.000203058	0.211062	0.180854	0.00234606	0.180854	0.806249	1	0.806249	0.0760937	0.936685	0.0343543	0	0.00986319	0.411122	0.0466308	0.000157738	7.46331e-06	0.0632035	0.200499	0.00166553	2.98602e-05	0.411122	0.0299075	0	0.0663935
breast_cancer	4.39261e-19	9.17612e-22	2.36911e-13	7.55526e-22	8.13549e-42	1.7659e-43	1.12552e-08	8.13549e-42	5.2993e-20	6.97083e-12	7.88547e-31	0	3.98451e-13	4.56919e-15	7.41405e-07	3.07124e-21	8.49355e-26	6.7928e-20	0.00579708	4.25349e-27	2.96523e-14	0.176068	2.01728e-22	0	3.66789e-12	3.71321e-16	5.06376e-06	3.71321e-16	1.46142e-34	5.99501e-09	2.89916e-14	6.66296e-37	3.43688e-17	4.16105e-07	2.48903e-31	0	4.05084e-22	9.84164e-18	6.3272e-06	3.15297e-26	1.86994e-45	3.1769e-48	7.19099e-10	9.784e-49	4.06657e-34	7.94449e-20	3.88751e-31	0	9.41854e-09
cervical_cancer	5.80339e-06	0.000714507	4.36946e-05	0.00112162	4.75945e-05	2.02722e-09	0.217417	1.39267e-05	4.217e-07	0.00494693	1.34471e-11	0	0.146488	0.638118	0.119191	0.0240821	0.534225	0.223904	0.810781	0.638118	0.0542895	0.36333	4.14044e-05	0	0.480821	0.364601	0.364601	0.208631	0.480821	0.696902	0.699276	0.699276	0.874942	0.696902	0.874942	0	0.00486609	0.108059	0.0523681	0.000820211	0.108059	1.37858e-08	0.940238	0.238497	0.00115453	0.29792	0.571029	0	0.0110739
cholangiocarcinoma	0.731913	0.332901	0.458497	0.731913	0.290317	0.34321	0.731913	0.290317	0.332901	0.731913	0.731913	0	0.752343	0.752343	0.309234	0.752343	0.752343	0.752343	0.845449	0.769422	0.787747	0.787747	0.769422	0	0.874807	0.557477	0.874807	0.557477	0.557477	0.557477	0.639958	0.557477	0.557477	0.874807	0.803595	0	0.209235	0.543384	0.798859	0.209235	0.209235	0.265268	0.209235	0.209235	0.531122	0.209235	0.632568	0	0.396736
chromophobe_renal_cell_carcinoma	0.507285	0.383038	0.383038	0.648388	0.507285	0.648388	0.648388	0.648388	0.383038	0.383038	0.00410721	0	0.678049	0.515092	0.678049	0.933663	0.276445	0.678049	0.678049	0.429197	0.976056	0.2732	0.2732	0	0.125669	0.272205	0.0796206	0.477874	0.0796206	0.219238	0.0796206	0.103578	0.0796206	0.0796206	0.684413	0	0.143283	0.655202	0.708611	0.708611	0.145942	0.0039462	0.708611	0.160864	0.708611	0.000362779	0.0739911	0	0.166795
clear_cell_renal_cell_carcinoma	0.000401336	0.0049267	0.00556657	0.0208157	8.69668e-07	0.0585449	0.00194465	1.00793e-08	0.000401336	0.021106	0.10468	0	0.458314	0.354748	0.215815	0.458314	0.570226	0.215815	0.81075	0.215815	0.54923	0.442308	0.00289054	0	0.130013	0.200032	0.853972	0.86048	0.86048	0.853972	0.232611	0.33373	0.130013	0.86048	0.408299	0	0.0726044	0.337236	0.165523	0.00338828	0.0112634	4.32461e-09	0.0633401	0.000210297	0.000263868	0.0960675	0.000210297	0	0.0200643
gastric_adenocarcinoma	0.14182	0.354438	0.000147291	0.0211289	0.00034178	0.00129479	1.39154e-06	0.0140024	4.21806e-09	4.50282e-06	0.00284869	0	2.34966e-05	2.79461e-05	8.75654e-05	0.000502363	7.77315e-09	2.48812e-07	4.62833e-20	5.02612e-08	2.30296e-19	1.67205e-11	0.000383035	0	0.00247055	0.131837	0.618272	2.6074e-07	0.71773	0.000549851	1.16617e-23	0.972601	8.63119e-12	9.70342e-15	0.0150836	0	3.7971e-05	0.000621566	9.00517e-06	1.18353e-07	2.03773e-08	2.41402e-09	8.50202e-24	1.80555e-07	1.81948e-17	1.81948e-17	1.23859e-06	0	0.239589
glioblastoma	0.00112901	0.0117399	0.245509	0.000135301	0.000135301	0.00578664	0.0103153	0.000135301	0.0160159	0.000172845	0.000850135	0	0.0209522	0.937364	0.937364	0.00139504	0.937364	0.344591	0.348881	0.937364	0.937364	0.000217623	0.937364	0	0.35637	0.300735	0.957827	0.423235	0.179552	0.35637	0.528089	0.179552	0.026298	0.957827	0.179552	0	0.550151	0.754411	0.550151	0.167703	0.705449	0.550151	0.0204988	0.705449	0.685089	0.0204988	0.685089	0	0.099269
head_neck_squamous_cell_carcinoma	1.3823e-32	6.80595e-06	5.51397e-24	9.02781e-26	2.31237e-14	3.91692e-16	1.2507e-13	6.17981e-15	1.81565e-17	2.86155e-34	3.62781e-12	0	3.56627e-19	0.000985928	1.81823e-18	1.73706e-14	6.73335e-16	4.71872e-06	0.000105324	3.83039e-14	1.80464e-08	1.39686e-14	0.0211685	0	3.75264e-34	0.0292642	3.20179e-18	2.45838e-29	2.13846e-12	3.11092e-18	7.46367e-07	1.74189e-14	0.000567092	7.45302e-28	0.137073	0	1.88164e-30	5.32624e-05	8.35415e-27	1.89834e-26	3.76407e-18	2.88222e-26	1.23743e-15	8.10467e-19	9.9576e-26	7.75731e-34	5.13542e-21	0	1.3086e-06
liver_hepatocellular_carcinoma	5.1263e-21	2.04312e-16	5.44527e-12	5.27582e-21	2.90366e-19	1.23316e-19	3.421e-17	6.46458e-19	3.10923e-14	2.05006e-06	6.92031e-15	0	2.40975e-06	5.56832e-10	2.15276e-05	0.00098492	2.05644e-07	0.00263442	4.85028e-08	6.34575e-07	6.0829e-11	0.000121178	4.34186e-05	0	8.86118e-22	1.42434e-10	3.51015e-05	1.97468e-17	1.16425e-15	1.76315e-08	5.011e-20	5.47724e-15	5.32466e-11	1.13957e-08	0.000128346	0	8.68446e-20	1.32033e-10	5.98684e-07	4.80262e-17	6.00684e-10	7.2389e-18	2.56843e-22	1.67302e-09	4.56193e-14	2.34198e-10	7.88137e-12	0	9.34124e-14
lower_grade_glioma	7.80473e-10	0.39323	4.55183e-13	2.86489e-22	3.90495e-16	0.456072	1.72926e-05	3.04963e-15	0.000318699	0.0091185	6.61265e-24	0	0.000107631	0.131875	2.5316e-10	2.67736e-15	1.72649e-12	0.0375791	0.00388805	1.03871e-11	0.110284	0.13029	3.06674e-18	0	1.87291e-08	0.136867	3.23736e-15	4.07994e-12	2.21485e-13	0.432349	1.04543e-06	2.39564e-14	0.00198186	0.00182271	2.60943e-05	0	2.14738e-10	4.57191e-10	1.47679e-13	3.15399e-22	1.26508e-15	0.000349411	4.56162e-10	7.1846e-15	2.09049e-16	0.000209873	2.82245e-24	0	2.11752e-09
lung_adenocarcinoma	0.00749082	4.7997e-05	4.42749e-08	0.00343253	1.39607e-08	0.000635871	0.00017285	3.83784e-08	3.83784e-08	7.9302e-07	3.64243e-07	0	0.069182	0.0984067	0.00043505	0.0377659	3.33994e-05	0.0726257	0.0315807	3.33994e-05	3.33994e-05	0.00018638	0.0330764	0	0.229402	0.833014	0.92634	0.160153	0.640928	3.02681e-05	0.00816635	0.640928	0.160153	0.274975	0.640928	0	0.126508	0.0277439	0.000373078	0.0159741	6.94224e-11	0.00358151	2.62302e-05	1.20184e-10	2.26425e-10	0.000162685	0.0140318	0	0.287456
lymphoid_neoplasm_diffuse_large_b_cell_lymphoma	0.226472	0.424713	0.188185	0.485548	0.424713	0.109269	0.587685	0.150281	0.0320445	0.494544	0.0320657	0	0.932967	0.526841	0.526841	0.526841	0.528773	0.526841	0.526841	0.528773	0.528773	0.528773	0.528773	0	0.908941	0.612928	0.463342	0.791163	0.463342	0.612928	0.463342	0.463342	0.463342	0.463342	0.908941	0	0.876361	0.876361	0.185198	0.000760874	0.183492	1.07201e-07	1	1	8.27678e-05	0.876361	0.507639	0	0.758464
oesophageal_carcinoma	0.687058	8.31574e-15	0.220657	0.810064	0.0550092	0.500292	0.0113936	0.150695	0.0303889	0.0722634	1.10061e-11	0	0.826022	5.59094e-08	0.0970102	0.886087	0.0423467	0.886087	0.13949	0.13949	0.0725825	0.0970102	9.49135e-10	0	0.222966	8.45864e-17	0.712788	0.934862	0.0110018	0.211397	0.00712037	0.184019	0.366277	0.00263945	5.39573e-15	0	0.212859	2.06238e-16	0.689295	0.884524	0.0167242	0.179897	0.00831375	0.203601	0.512244	0.00138709	1.3587e-15	0	0.313294
ovarian_carcinoma	0.00532063	0.338818	0.983329	0.0848208	0.363176	0.372002	0.178101	0.246185	0.018821	0.372002	0.983329	0	0.154731	0.183425	0.514253	0.154731	0.154731	0.0761321	0.345319	0.154731	0.154731	0.873078	0.996816	0	0.00774128	0.349982	1	0.106507	0.392573	0.0820427	0.392573	0.328056	0.0820427	1	0.757457	0	1.37317e-05	0.338968	0.0480623	0.0004457	9.09122e-08	0.527704	0.0729428	9.09122e-08	0.000159028	0.338968	0.527704	0	0.00425037
pancreatic_adenocarcinoma	1.37995e-05	0.000184869	0.0422189	1.44503e-06	0.00149298	0.000184869	0.000184869	0.0162188	3.56592e-10	0.000184869	0.000377183	0	0.811243	0.811243	0.811243	0.811243	0.811243	0.811243	0.811243	0.811243	0.811243	0.811243	0.811243	0	1.65423e-06	0.000319611	0.808839	3.59714e-07	1.65423e-06	0.78408	0.000532122	0.000532122	9.05419e-13	5.97697e-07	0.881749	0	4.77695e-05	0.000848253	0.614223	5.37106e-05	0.000130219	1.97018e-06	5.2117e-05	0.00490189	8.69608e-11	5.37106e-05	0.631066	0	0.513303
papillary_renal_cell_carcinoma	0.000928861	0.00054497	0.0962495	1.5487e-06	0.154668	0.00173012	0.0413601	0.116541	0.000339145	0.000339145	0.000609297	0	2.0445e-06	4.62138e-05	0.00675792	2.0445e-06	0.0301186	0.0470632	0.00266954	0.0306737	4.13918e-06	9.30925e-05	2.0445e-06	0	0.0119951	0.0721813	0.791935	9.8453e-05	0.550814	0.00623354	0.550814	0.791935	0.00623354	0.0336551	0.791935	0	0.0016415	0.00127234	0.0284773	8.91751e-07	0.416583	3.68741e-08	0.000747858	0.35534	7.01326e-08	1.05841e-06	0.0527617	0	0.0150592
pheochromocytoma_paraganglioma	0.80428	3.20281e-06	0.0219743	0.80428	0.488423	0.0210105	0.0210105	0.23212	0.361508	0.520811	0.104661	0	0.392087	0.00841118	0.00841118	0.211593	0.506765	0.392087	0.0896517	0.506765	0.211593	0.211593	0.00841118	0	0.529752	0.0231769	0.840345	0.529752	0.840345	0.529752	0.106423	0.529752	0.918572	0.98841	0.918572	0	0.0425632	1.7839e-08	0.000310001	0.0416154	0.0135487	0.29382	0.00150149	0.0247813	8.30786e-06	0.253797	0.0247813	0	0.0903112
prostate_cancer	0.000364487	0.000187413	0.0195635	0.000187413	9.19478e-05	0.0881671	9.19478e-05	7.55371e-05	3.60857e-08	1.45497e-05	6.93998e-19	0	0.573748	0.720516	0.359166	0.359166	0.263507	0.359166	0.359166	0.263507	0.548344	0.359166	0.359166	0	0.0301484	0.0183247	0.0240015	6.00845e-07	0.0240924	5.37404e-47	0.135571	0.444205	2.11984e-06	5.1473e-25	0.0655016	0	1.07074e-09	4.00296e-11	1.92868e-12	3.40638e-15	3.1051e-14	5.71876e-39	3.64571e-17	4.35229e-15	3.88321e-18	8.35144e-29	2.38905e-35	0	0.0200284
sarcoma	9.23677e-16	4.95527e-08	5.43294e-08	1.08993e-17	1.69753e-21	5.6251e-06	0.697137	1.20937e-21	2.16694e-09	4.26328e-10	4.5703e-11	0	0.450248	0.590086	0.590086	0.443903	0.590086	0.443903	0.443903	0.590086	0.684482	0.590086	0.450248	0	1.278e-13	0.259912	0.564825	1.10252e-23	3.61326e-07	2.18198e-09	0.564825	2.71143e-08	0.165458	8.7206e-08	0.565688	0	1.74082e-16	0.761583	6.22273e-07	2.34807e-21	1.96663e-18	5.75257e-08	0.0769181	4.44985e-19	7.46125e-10	4.22791e-10	0.0005032	0	3.16058e-16
squamous_cell_lung_cancer	0.000383063	0.714198	0.00837683	0.00385357	3.17645e-07	0.211652	8.96793e-05	1.76602e-07	4.73229e-07	0.121399	8.39201e-07	0	0.0589613	0.835278	0.360309	0.0589613	0.0589613	0.496362	0.496362	0.0589613	0.0589613	0.360309	0.553562	0	7.55601e-06	0.482382	4.06518e-05	8.6563e-05	2.98701e-09	0.938537	1.59478e-18	7.49127e-11	0.0025431	0.27517	0.87855	0	0.460598	0.783979	0.0200271	0.657192	4.27983e-05	0.460598	9.5123e-08	4.13298e-05	0.552812	0.628986	0.0677686	0	0.827687
testicular_germ_cell_cancer	1.50629e-16	1.15491e-06	2.42836e-07	1.07395e-13	1.29356e-10	1.81457e-09	1.50629e-16	3.6706e-12	2.56227e-12	0.0306438	7.87359e-15	0	1.12611e-19	1.01023e-07	0.0504847	6.8557e-17	0.195415	2.7549e-07	2.75779e-17	0.00316656	0.0323364	0.00560876	1.97627e-16	0	1.90927e-19	7.47333e-08	0.000302146	2.11191e-17	0.76677	5.67826e-05	2.24422e-18	0.336469	4.71228e-06	0.0389725	2.46205e-15	0	1.21623e-18	4.38025e-08	0.0015134	5.85524e-15	0.568718	0.0066489	3.46786e-18	0.269455	0.000123699	0.0987054	3.44983e-16	0	3.10041e-18
thymoma	0.000501637	1.94332e-05	0.000210278	0.000489327	0.000210278	0.000824451	1.45306e-07	0.000108771	9.98233e-09	1.14835e-06	9.98233e-09	0	0.0373378	0.00621068	0.025075	0.0103168	0.0334232	0.025075	0.583842	0.0332701	0.0103168	0.0627626	0.000308365	0	0.0134636	4.04032e-10	0.0019107	5.94073e-10	2.5236e-08	0.00669601	2.32168e-06	3.96894e-07	1.58798e-11	0.682943	7.26307e-09	0	6.97909e-07	3.96889e-08	0.00473618	3.96889e-08	2.96836e-10	3.96889e-08	3.55876e-08	2.96836e-10	1.22162e-11	2.04271e-06	2.96356e-10	0	7.40032e-05
urothelial_bladder_carcinoma	6.76141e-05	0.00113642	7.85018e-05	4.49996e-05	3.79953e-08	0.00262032	7.85018e-05	1.64463e-08	1.34338e-07	0.0943391	6.76141e-05	0	0.0412597	0.0355939	0.0176127	0.0176127	0.000156358	0.0176127	0.000705629	9.41207e-05	0.000156358	0.268835	0.0189353	0	0.00100333	0.0132075	3.64467e-06	0.000995286	1.31431e-09	0.026778	5.02644e-07	8.04415e-11	3.93218e-08	0.0743838	0.0595405	0	1.20038e-05	0.000931024	2.702e-06	1.75268e-06	1.67006e-08	1.13791e-05	0.000669237	1.19699e-09	1.61174e-05	0.05371	0.000931024	0	0.000209116
uterine_carcinosarcoma	0.954234	0.954234	0.0117776	0.954234	0.954234	0.954234	0.954234	0.954234	0.940196	0.954234	0.954234	0	0.357731	0.357731	0.451815	0.357731	0.357731	0.357731	0.7069	0.357731	0.451815	0.357731	0.733647	0	0.301044	0.864227	0.803343	0.864227	0.0796138	0.0796138	0.803343	0.141316	0.301044	0.803343	0.864227	0	0.500571	0.328414	0.500571	0.500571	0.0043511	0.044708	0.524201	0.0043511	0.500571	0.751572	0.887425	0	0.34738
uveal_melanoma	0.0263707	0.481431	0.000159452	0.00940626	6.06184e-05	0.000954061	0.0809231	6.06184e-05	0.242052	0.486759	0.000954061	0	0.0393286	0.564033	0.176132	0.0393286	0.176132	0.0393286	0.176132	0.176132	0.922257	0.176132	0.231161	0	0.00368107	0.291357	0.00267018	0.0693346	0.00147944	0.00047101	0.021813	0.00147944	0.291357	0.0119844	0.00147944	0	0.0130757	0.844421	0.0160322	0.131044	0.111584	0.00137263	0.159833	0.0418493	0.844421	0.00537737	0.0552249	0	0.00314007
Total significant	0	0	0	0	0	0	0	0	0	0	0		0	0	0	0	0	0	0	0	0	0	0		0	0	0	0	0	0	0	0	0	0	0		0	0	0	0	0	0	0	0	0	0	0		0
Total significant (any pathway)												26												17												21												26
Average number of significant pathways												0												0												0												0
S.D.												0												0												0												0
[truncated: 11 more columns]
