# Supplementary material for: Multi-omic tumor data reveal diversity of molecular mechanisms that correlate with survival
Source: Nat Commun. 2018 Oct 26;9:4453. doi: 10.1038/s41467-018-06921-8 (PMC6203719; doi:10.1038/s41467-018-06921-8)
Supplement: Supplementary file 5 — Supplementary Data 3 [file 41467_2018_6921_MOESM5_ESM.xls]

## Sheet: TARGET_multi-omic
Supplementary Data 3. Survival analysis and clustering quality for subtypes discovered by CIMLR using multi-omic data compared to subtypes discovered using single omic data in 4 cancer types from TARGET.
CANCER	NUMBER OF CLUSTERS			OVERALL SURVIVAL			SILHOUETTE			STABILITY*
	Multi-omic	Methylation	Expression	Multi-omic	Methylation	Expression	Multi-omic	Methylation	Expression	Multi-omic	Methylation	Expression
acute_myeloid_leukemia	3	7	13	8.47248e-05	8.47248e-05	0.00076	0.829594	0.845857	0.727062	0.92452	0.913799	0.898437
kidney_wilms_tumor	11	2	2	0.043	0.0045	0.91	0.932066	0.865968	0.87186	0.913855	1	1
neuroblastoma	2	5	5	0.0013	0.4	0.031	0.861098	0.709266	0.832173	1	0.886831	0.922993
osteosarcoma	6	2	7	0.05	0.17	0.0093	0.818305	0.911597	0.958816	0.941838	1	0.892786
TOTAL SIGNIFICANT				4	2	3
*Stability is measured as the normalized mutual information of the results over 100 new independent runs of k-means with respect with the original results.
