# Supplementary material for: Multi-omic tumor data reveal diversity of molecular mechanisms that correlate with survival
Source: Nat Commun. 2018 Oct 26;9:4453. doi: 10.1038/s41467-018-06921-8 (PMC6203719; doi:10.1038/s41467-018-06921-8)
Supplement: Supplementary file 6 — Supplementary Data 4 [file 41467_2018_6921_MOESM6_ESM.xls]

## Sheet: TARGET_other_methods
Supplementary Data 4. Survival analysis and clustering quality for subtypes discovered by CIMLR compared to subtypes discovered using other methods in 4 cancer types from TARGET.
CANCER	NUMBER OF CLUSTERS					OVERALL SURVIVAL						SILHOUETTE					STABILITY
	CIMLR	iCluster+	BayesCC	PINS	SNF	CIMLR	iCluster+	BayesCC	PINS	SNF		CIMLR	iCluster+	BayesCC	PINS	SNF	CIMLR	iCluster+
acute_myeloid_leukemia	3	9	2	2	2	8.47248e-05	0.626385	0.138514	0.00285293	0.00109089		0.829594	0.0619266	0.257934	0.221005	-0.153405	0.92452	0.491086
kidney_wilms_tumor	11	8	2	3	5	0.043	0.350252	0.47179	0.572177	0.0867962		0.932066	0.190496	0.00399055	0.0203362	-0.222083	0.913855	0.66188
neuroblastoma	2	5	2	3	2	0.0013	8.2383e-06	0.954663	0.0803088	0.0363306		0.861098	0.418164	0.119045	0.0085147	-0.210558	1	0.76794
osteosarcoma	6	5	3	4	9	0.05	0.165858	0.500181	0.771146	0.0033037		0.818305	0.376644	0.00791911	-0.0080853	-0.225673	0.941838	0.8091
TOTAL NUMBER SIGNIFICANT						4	1	0	1	3	AVERAGE	0.860266	0.261808	0.0972221	0.0604427	-0.20293	0.945053	0.682502
											S.D.	0.0511775	0.166005	0.119682	0.107675	0.0336402	0.0384032	0.141883
*Stability is measured as the normalized mutual information of the results over 100 new independent runs of k-means with respect with the original results.
**The method produced only 1 cluster, or only 1 cluster remained after removing clusters with 1 sample.
