# Supplementary material for: Multi-omic tumor data reveal diversity of molecular mechanisms that correlate with survival
Source: Nat Commun. 2018 Oct 26;9:4453. doi: 10.1038/s41467-018-06921-8 (PMC6203719; doi:10.1038/s41467-018-06921-8)
Supplement: Supplementary file 7 — Supplementary Data 5 [file 41467_2018_6921_MOESM7_ESM.xls]

## Sheet: survival_analysis
Supplementary Data 5. Results of Cox proportional hazards analysis for 27 cancers from TCGA.
Cancer type	acute_myeloid_leukemia
Survival metric	OS_ADJUSTED
	UNIVARIATE									MULTIVARIATE ( (TIME, STATUS)~CLUSTER+AGE)
	CI	SE(CI)		Hazard Ratio	Lower .95	Upper .95	P-value			CI	SE(CI)		Hazard Ratio	Lower .95	Upper .95	P-value
CLUSTERS	0.620129	0.0366251	cluster1	Reference					CLUSTERS + AGE	0.679801	0.0368012	cluster1	Reference
			cluster2	0.726421	0.204369	2.58203	0.621					cluster2	0.672369	0.188614	2.39685	0.54
			cluster3	1.01117	0.308435	3.31504	0.985					cluster3	1.01564	0.308643	3.3421	0.98
			cluster4	1.40834	0.500587	3.96222	0.516					cluster4	1.50125	0.533506	4.22444	0.441
			cluster5	1.35225	0.412129	4.43692	0.619					cluster5	1.36961	0.416202	4.50704	0.605
			cluster6	1.07676	0.361186	3.21003	0.894					cluster6	0.887997	0.29553	2.66822	0.832
			cluster7	2.0562	0.411736	10.2686	0.38					cluster7	1.07938	0.207466	5.61564	0.928
			cluster8	1.51231	0.535766	4.26879	0.435					cluster8	1.51133	0.532643	4.28825	0.438
			cluster9	1.51794	0.509349	4.52371	0.454					cluster9	1.39643	0.46753	4.17086	0.55
			cluster10	1.62213	0.57643	4.56483	0.359					cluster10	1.55783	0.551136	4.40335	0.403
			cluster11	2.04922	0.505507	8.30711	0.315					cluster11	1.62972	0.396942	6.69109	0.498
			cluster12	1.32221	0.158467	11.0321	0.796					cluster12	1.35545	0.162231	11.3249	0.779
			cluster13	7.48404	2.62075	21.3721	0.00017					cluster13	7.05833	2.45333	20.3071	0.00029
												AGE	1.03067	1.01263	1.04903	0.000799
AGE	0.635244	0.0367857		1.02985	1.01216	1.04785	0.000877
GENDER	0.508737	0.0318462	Female	Reference
			Male	0.861148	0.550139	1.34798	0.513
RACE	0.506154	0.0157616	White	Reference
			Black or African American	0.744173	0.23415	2.36512	0.616
			Asian	3.06787	0.419154	22.4544	0.27
Cancer type	adrenocortical_carcinoma
Survival metric	OS_ADJUSTED
	UNIVARIATE									MULTIVARIATE ( (TIME, STATUS)~CLUSTER+STAGE)
	CI	SE(CI)		Hazard Ratio	Lower .95	Upper .95	P-value			CI	SE(CI)		Hazard Ratio	Lower .95	Upper .95	P-value
CLUSTERS	0.772614	0.0629442	cluster1	Reference					CLUSTER+STAGE	0.841645	0.0648105	cluster1	Reference
			cluster2	0.96473	0.0598888	15.5405	0.98					cluster2	2.72891e-08	0	Inf	0.997
			cluster3	1.08367	0.0670974	17.5021	0.955					cluster3	0.723653	0.0395101	13.2542	0.827
			cluster4	2.24793	0.232986	21.6888	0.484					cluster4	1.00725	0.0955624	10.6166	0.995
			cluster5	12.6941	1.56959	102.664	0.0172					cluster5	4.344	0.463684	40.6966	0.198
			cluster6	16.1188	2.01896	128.689	0.00872					cluster6	11.6072	1.28655	104.72	0.0289
												I	Reference
AGE	0.546058	0.0639536		1.00709	0.981854	1.03297	0.585					II	2.80044	0.294986	26.586	0.37
												III	6.46619	0.641356	65.1926	0.113
GENDER	0.542324	0.0532965	Female	Reference								IV	23.5279	2.0515	269.833	0.0112
			Male	1.19882	0.538188	2.67038	0.657
STAGE	0.757655	0.060654	I	Reference
			II	2.31996	0.278645	19.3156	0.436
			III	7.87872	0.923545	67.2129	0.0591
			IV	21.6249	2.60711	179.371	0.0044
ETHNICITY	0.577491	0.0648387	Not Hispanic or Latino	Reference
			Hispanic or Latino	1.87249	0.558579	6.27701	0.309
Cancer type	breast_cancer
Survival metric	OS_ADJUSTED
	UNIVARIATE									MULTIVARIATE ( (TIME, STATUS)~CLUSTER+AGE+STAGE)
	CI	SE(CI)		Hazard Ratio	Lower .95	Upper .95	P-value			CI	SE(CI)		Hazard Ratio	Lower .95	Upper .95	P-value
CLUSTERS	0.664112	0.0390063	cluster1	1.40809e-07	0	Inf	0.995		CLUSTER+AGE+ STAGE	0.80263	0.0401828	cluster1	1.6596e-07	0	Inf	0.996
			cluster2	Reference								cluster2	Reference
			cluster3	1.11222	0.277546	4.45704	0.881					cluster3	1.50011	0.365386	6.15875	0.574
			cluster4	1.21485	0.221603	6.65996	0.823					cluster4	1.43549	0.254431	8.099	0.682
			cluster5	1.08611	0.271105	4.35125	0.907					cluster5	0.767413	0.139455	4.22304	0.761
			cluster6	1.03456	0.311099	3.44042	0.956					cluster6	1.0287	0.298157	3.54922	0.964
			cluster7	1.76967	0.498912	6.27712	0.377					cluster7	2.88037	0.800918	10.3588	0.105
			cluster8	1.67149	0.488521	5.71908	0.413					cluster8	2.44358	0.649517	9.19309	0.186
			cluster9	1.76784	0.543407	5.75127	0.344					cluster9	2.2873	0.694368	7.53455	0.174
			cluster10	1.66021	0.414899	6.64333	0.474					cluster10	2.01647	0.487661	8.33811	0.333
			cluster11	4.19395	1.39835	12.5785	0.0105					cluster11	6.45566	2.0679	20.1536	0.00132
			cluster12	2.90196	0.529024	15.9187	0.22					cluster12	3.72744	0.646397	21.4943	0.141
			cluster13	5.12729	1.49299	17.6084	0.00941					cluster13	6.72562	1.8923	23.9043	0.00322
												AGE	1.03044	1.00963	1.05167	0.00397
AGE	0.598806	0.0392347		1.02232	1.00263	1.04239	0.0261					I	Reference
												II	1.97373	0.74337	5.24047	0.172
RACE	0.52731	0.0271137	White	Reference								III	5.85058	2.1823	15.6849	0.000447
			Black or African American	1.28938	0.718327	2.31442	0.394					IV	37.0036	9.02103	151.786	5.32e-07
			Asian	0.962298	0.234426	3.95014	0.957
STAGE	0.695851	0.0353559	I	Reference
			II	2.19448	0.857212	5.61793	0.101
			III	4.30643	1.65771	11.1873	0.00272
			IV	39.915	10.3814	153.468	8.07e-08
ETHNICITY	0.515771	0.0159898	Not Hispanic or Latino	Reference
			Hispanic or Latino	0.222919	0.0309617	1.60498	0.136
Cancer type	clear_cell_renal_cell_carcinoma
Survival metric	OS_ADJUSTED
				UNIVARIATE								MULTIVARIATE ( (TIME, STATUS)~CLUSTER+AGE+strata(STAGE))
	CI	SE(CI)		Hazard Ratio	Lower .95	Upper .95	P-value			CI	SE(CI)		Hazard Ratio	Lower .95	Upper .95	P-value
CLUSTER	0.580195	0.0331957	cluster1	Reference					CLUSTER+AGE+ Strata(STAGE)	0.627313	0.0715493	cluster1	Reference
			cluster2	1.05024	0.565788	1.94948	0.877					cluster2	0.657724	0.3431	1.26086	0.207
			cluster3	1.81655	0.974009	3.38791	0.0605					cluster3	1.10739	0.572591	2.14171	0.762
			cluster4	4.88173	2.08262	11.4429	0.000264					cluster4	2.06384	0.820789	5.18943	0.124
												AGE	1.02078	0.99455	1.04769	0.122
AGE	0.557282	0.0354553		1.02334	1.00109	1.04608	0.0397
GENDER	0.508624	0.0289628	Female	Reference
			Male	0.884159	0.55562	1.40696	0.603
RACE	0.496788	0.0142769	White	Reference
			Black or African American	1.16153	0.46883	2.87768	0.746
STAGE	0.742869	0.0329895	I	Reference
			II	1.95011	0.794932	4.78399	0.145
			III	2.75243	1.41826	5.34163	0.0028
			IV	8.11641	4.41012	14.9375	1.72e-11
Cancer type	cutaneous_melanoma
Survival metric	OS_ADJUSTED
				UNIVARIATE								MULTIVARIATE ( (TIME, STATUS)~CLUSTER+AGE+STAGE)
	CI	SE(CI)		Hazard Ratio	Lower .95	Upper .95	P-value			CI	SE(CI)		Hazard Ratio	Lower .95	Upper .95	P-value
CLUSTER	0.605047	0.0277369	cluster1	Reference					CLUSTER+AGE+ STAGE	0.663079	0.0310708	cluster1	Reference
			cluster2	1.55774	0.768863	3.15602	0.219					cluster2	1.20328	0.577829	2.50573	0.621
			cluster3	1.34451	0.692198	2.61157	0.382					cluster3	1.29706	0.655423	2.56685	0.455
			cluster4	4.65507	2.31133	9.37542	1.67e-05					cluster4	4.13024	2.00391	8.51279	0.000121
												AGE	1.00976	0.995444	1.02428	0.182
AGE	0.582592	0.0295551		1.02255	1.00876	1.03652	0.0013					I	Reference
												II	1.21514	0.653115	2.26081	0.538
GENDER	0.505807	0.0244175	Female	Reference								III	1.71994	1.01514	2.91409	0.0438
			Male	1.10609	0.739104	1.65529	0.624					IV	3.17598	1.31795	7.65341	0.01
RACE	0.50684	0.00530639	White	Reference
			Asian	2.83058	0.688041	11.6449	0.149
STAGE	0.593643	0.0290436	I	Reference
			II	1.55519	0.853924	2.83237	0.149
			III	1.88276	1.11668	3.1744	0.0176
			IV	3.51332	1.47589	8.36341	0.00452
ETHNICITY	0.500755	0.00593122	Not Hispanic or Latino	Reference
			Hispanic or Latino	0.778543	0.108538	5.58447	0.803
Cancer type	gastric_adenocarcinoma
Survival metric	PFI
				UNIVARIATE								MULTIVARIATE ( (TIME, STATUS)~CLUSTER+GENDER+RACE+STAGE)
	CI	SE(CI)		Hazard Ratio	Lower .95	Upper .95	P-value			CI	SE(CI)		Hazard Ratio	Lower .95	Upper .95	P-value
CLUSTER	0.561682	0.0268618	cluster1	Reference					CLUSTER+GENDER+ RACE+STAGE	0.627292	0.0320678	cluster1	Reference
			cluster2	2.04705	1.07195	3.90917	0.03					cluster2	1.85655	0.949438	3.63031	0.0706
			cluster3	1.84589	1.11916	3.04451	0.0164					cluster3	1.56105	0.918479	2.65318	0.0998
												Female	Reference
AGE	0.538079	0.030421		0.990218	0.973046	1.00769	0.271					Male	1.39037	0.87979	2.19725	0.158
												White	Reference
GENDER	0.552226	0.0254004	Female	Reference								Native Hawaiian or other pacific islanders	11.6994	1.3318	102.775	0.0265
			Male	1.65136	1.07025	2.54798	0.0234					Black or African American	1.50346	0.450166	5.02124	0.507
												Asian	1.22936	0.771687	1.95846	0.385
RACE	0.536584	0.0246433	White	Reference								I	Reference
			Native Hawaiian or other pacific islanders	20.6656	2.70236	158.035	0.0035					II	1.90386	0.855913	4.23485	0.114
			Black or African American	1.59095	0.498113	5.08144	0.433					III	2.03288	0.950308	4.3487	0.0675
			Asian	1.18197	0.749012	1.8652	0.473					IV	2.96697	1.06882	8.23611	0.0368
STAGE	0.558212	0.0289099	I	Reference
			II	1.767	0.841471	3.71053	0.133
			III	2.10143	1.02926	4.29046	0.0414
			IV	3.14326	1.29989	7.60071	0.011
GRADE	0.544546	0.0256766	G1	Reference
			G2	1.30778	0.177953	9.61091	0.792
			G3	2.06022	0.286209	14.8301	0.473
Cancer type	Glioblastoma
Survival metric	OS_ADJUSTED
				UNIVARIATE								MULTIVARIATE ( (TIME, STATUS)~CLUSTER+AGE)
	CI	SE(CI)		Hazard Ratio	Lower .95	Upper .95	P-value			CI	SE(CI)		Hazard Ratio	Lower .95	Upper .95	P-value
CLUSTER	0.655675	0.0377413	cluster1	Reference					CLUSTER+AGE	0.697475	0.0382722	cluster1	Reference
			cluster2	2.04298	0.888826	4.69583	0.0925					cluster2	1.55145	0.661591	3.63821	0.313
			cluster3	2.43459	1.0759	5.50912	0.0327					cluster3	1.5765	0.657504	3.77998	0.308
			cluster4	2.22621	0.912681	5.43016	0.0786					cluster4	1.37858	0.525518	3.61642	0.514
			cluster5	1.05133	0.132106	8.36673	0.962					cluster5	0.978336	0.123217	7.76795	0.983
			cluster6	3.99001	1.62138	9.81889	0.0026					cluster6	2.31208	0.861764	6.20321	0.096
			cluster7	5.34114	2.09096	13.6434	0.000463					cluster7	2.89044	1.01156	8.25915	0.0475
			cluster8	4.09165	1.32683	12.6177	0.0142					cluster8	2.90148	0.920674	9.14393	0.0689
												AGE	1.02498	1.00216	1.04832	0.0317
AGE	0.667811	0.0382427		1.03614	1.0165	1.05617	0.000278
GENDER	0.527458	0.031629	Female	Reference
			Male	0.920433	0.583438	1.45208	0.722
RACE	0.511637	0.0189903	White	Reference
			Black or African American	0.86634	0.21065	3.563	0.842
			Asian	0.675925	0.212051	2.15455	0.508
Cancer type	head_neck_squamous_cell_carcinoma
Survival metric	OS_ADJUSTED
				UNIVARIATE								MULTIVARIATE ( (TIME, STATUS)~CLUSTER+RACE+STAGE+strata(GRADE))
	CI	SE(CI)		Hazard Ratio	Lower .95	Upper .95	P-value			CI	SE(CI)		Hazard Ratio	Lower .95	Upper .95	P-value
CLUSTER	0.594676	0.0232477	cluster1	Reference					CLUSTER+RACE+ STAGE+strata(GRADE)	0.623432	0.0368506	cluster1	Reference
			cluster2	2.39721	0.721645	7.96319	0.153					cluster2	1.73218	0.285465	10.5108	0.55
			cluster3	3.70412	1.27999	10.7193	0.0157					cluster3	5.27097	1.20996	22.962	0.0268
			cluster4	3.68352	1.19942	11.3124	0.0228					cluster4	5.09657	1.107	23.4644	0.0366
			cluster5	3.37273	1.16984	9.72379	0.0244					cluster5	3.41893	0.791864	14.7615	0.0995
			cluster6	4.36262	1.52579	12.4739	0.00599					cluster6	4.92823	1.1349	21.4006	0.0333
			cluster7	5.50988	1.98745	15.2752	0.001					cluster7	5.56985	1.33422	23.252	0.0185
			cluster8	4.8582	1.72533	13.6798	0.0028					cluster8	4.29001	1.01431	18.1446	0.0478
												White	Reference
AGE	0.516499	0.0235014		1.00842	0.993849	1.0232	0.259					Black or African American	1.33902	0.792764	2.26167	0.275
												Asian	1.43901	0.503879	4.10961	0.497
GENDER	0.523628	0.01714	Female	Reference								American Indian or Alaska Native	0.652895	0.0827391	5.152	0.686
			Male	0.837051	0.604291	1.15947	0.285					I	Reference
												II	1.30128	0.367352	4.60958	0.683
RACE	0.533465	0.0128979	White	Reference								III	2.2718	0.672882	7.6701	0.186
			Black or African American	1.67552	1.05975	2.6491	0.0272					IV	2.91426	0.907842	9.35503	0.0723
			Asian	1.44532	0.534472	3.90845	0.468
			American Indian or Alaska Native	0.69748	0.0973438	4.99754	0.72
STAGE	0.571764	0.0223513	I	Reference
			II	1.80746	0.532067	6.14005	0.343
			III	2.41689	0.727612	8.02814	0.15
			IV	3.6202	1.14976	11.3988	0.0279
GRADE	0.542796	0.0208664	G1	Reference
			G2	1.87987	1.12237	3.14862	0.0165
			G3	1.49155	0.855932	2.59918	0.158
			G4	4.86972e-07	0	Inf	0.991
ETHNICITY	0.512421	0.00882011	Not Hispanic or Latino	Reference
			Hispanic or Latino	1.19977	0.628755	2.28936	0.581
Cancer type	liver_hepatocellular_carcinoma
Survival metric	PFI
				UNIVARIATE								MULTIVARIATE ( (TIME, STATUS)~CLUSTER+RACE+strata(STAGE))
	CI	SE(CI)		Hazard Ratio	Lower .95	Upper .95	P-value			CI	SE(CI)		Hazard Ratio	Lower .95	Upper .95	P-value
CLUSTER	0.611983	0.0239093	cluster1	Reference					CLUSTER+RACE+ Strata(STAGE)	0.61231	0.0440851	cluster1	Reference
			cluster2	1.38156	0.556407	3.43039	0.486					cluster2	1.72016	0.640563	4.61931	0.282
			cluster3	2.15614	0.922314	5.0405	0.0762					cluster3	2.44454	0.964945	6.19285	0.0595
			cluster4	2.04609	0.887913	4.71496	0.0928					cluster4	1.93261	0.76354	4.89167	0.164
			cluster5	1.45034	0.630753	3.33488	0.381					cluster5	1.71711	0.696907	4.2308	0.24
			cluster6	2.5179	0.95425	6.64377	0.0621					cluster6	1.90455	0.649699	5.58305	0.24
			cluster7	2.86301	1.28928	6.3577	0.00976					cluster7	2.82406	1.17431	6.79147	0.0204
			cluster8	2.7655	1.13918	6.7136	0.0246					cluster8	3.03026	1.15272	7.96592	0.0246
												White	Reference
AGE	0.52705	0.0242434		0.996499	0.985058	1.00807	0.552					Black or African American	0.419944	0.127526	1.38287	0.154
												Asian	0.820269	0.579593	1.16088	0.264
GENDER	0.498969	0.0195471	Female	Reference								American Indian or Alaska Native	2.38348	0.313067	18.1462	0.402
			Male	1.0055	0.730625	1.38377	0.973
RACE	0.524852	0.0216444	White	Reference
			Black or African American	0.505961	0.205724	1.24437	0.138
			Asian	0.766145	0.560494	1.04725	0.0948
			American Indian or Alaska Native	2.50064	0.346924	18.0247	0.363
STAGE	0.634402	0.0226872	I	Reference
			II	1.98391	1.35006	2.91536	0.000486
			III	2.52239	1.72174	3.69535	2.05e-06
			IV	5.47683	1.69462	17.7005	0.00449
GRADE	0.539657	0.0225271	G1	Reference
			G2	1.25838	0.783956	2.01992	0.341
			G3	1.42965	0.876942	2.3307	0.152
			G4	1.18494	0.447724	3.13605	0.733
ETHNICITY	0.516322	0.00887336	Not Hispanic or Latino	Reference
			Hispanic or Latino	1.56837	0.826055	2.97774	0.169
Cancer type	lower_grade_glioma
Survival metric	PFI
				UNIVARIATE								MULTIVARIATE ( (TIME, STATUS)~CLUSTER+GRADE+strata(AGE))
	CI	SE(CI)		Hazard Ratio	Lower .95	Upper .95	P-value			CI	SE(CI)		Hazard Ratio	Lower .95	Upper .95	P-value
CLUSTER	0.671576	0.0284298	cluster1	Reference					CLUSTER+GRADE+ Strata(AGE)	0.775735	0.252398	cluster1	Reference
			cluster2	0.137535	0.0843583	0.224232	1.78e-15					cluster2	0.292135	0.103734	0.822713	0.0198
			cluster3	0.117329	0.0664476	0.207174	1.51e-13					cluster3	0.068527	0.0169793	0.276569	0.00017
												G2	Reference
AGE	0.652975	0.0318737		1.03243	1.01749	1.04759	1.77e-05					G3	1.87149	0.859369	4.07563	0.114
GENDER	0.537598	0.0273502	Female	Reference
			Male	0.728425	0.497005	1.0676	0.104
RACE	0.521153	0.0129487	White	Reference
			Black or African American	1.38669	0.63941	3.00732	0.408
			American Indian or Alaska Native	0.229022	31.6664	0.145	4.36639
GRADE	0.569941	0.0275982	G2	Reference
			G3	1.50221	1.01313	2.2274	0.0429
ETHNICITY	0.509247	0.0103015	Not Hispanic or Latino	Reference
			Hispanic or Latino	1.29362	0.407129	4.11038	0.663
Cancer type	lung_adenocarcinoma
Survival metric	PFI
				UNIVARIATE								MULTIVARIATE ( (TIME, STATUS)~CLUSTER+RACE+strata(STAGE))
	CI	SE(CI)		Hazard Ratio	Lower .95	Upper .95	P-value			CI	SE(CI)		Hazard Ratio	Lower .95	Upper .95	P-value
CLUSTER	0.623084	0.0351524	cluster1	Reference					CLUSTER+RACE+ Strata(STAGE)	0.591682	0.0630626	cluster1	Reference
			cluster2	1.15176	0.473387	2.80226	0.755					cluster2	1.20907	0.427992	3.41558	0.72
			cluster3	1.17398	0.410613	3.35651	0.765					cluster3	1.13152	0.321847	3.9781	0.847
			cluster4	1.06423	0.404339	2.80108	0.9					cluster4	0.995741	0.323128	3.06845	0.994
			cluster5	2.28557	0.845376	6.1793	0.103					cluster5	2.45954	0.791848	7.63952	0.12
			cluster6	1.00013	0.255184	3.91979	1					cluster6	1.17807	0.27252	5.09266	0.826
			cluster7	2.34142	0.864064	6.34473	0.0944					cluster7	2.47476	0.792854	7.72457	0.119
			cluster8	2.66522	1.12905	6.2915	0.0253					cluster8	2.72108	0.966048	7.6645	0.0581
												White	Reference
AGE	0.558394	0.0364352		0.981427	0.958732	1.00466	0.116					Black or African American	1.64953	0.458045	5.94035	0.444
												Asian	18.0914	1.70679	191.763	0.0162
GENDER	0.541487	0.0301266	Female	Reference
			Male	1.23833	0.802357	1.91119	0.334
RACE	0.50469	0.0134851	White	Reference
			Black or African American	1.22541	0.382629	3.92454	0.732
			Asian	16.2829	2.061	128.643	0.00815
STAGE	0.635432	0.0311929	I	Reference
			II	2.58952	1.55285	4.31825	0.000266
			III	1.93203	1.08708	3.43371	0.0248
			IV	1.59668	0.488084	5.22325	0.439
ETHNICITY	0.510711	0.0129465	Not Hispanic or Latino	Reference
			Hispanic or Latino	1.7083	0.411194	7.0971	0.461
Cancer type	ovarian_cancer
Survival metric	OS_ADJUSTED
				UNIVARIATE								MULTIVARIATE ( (TIME, STATUS)~CLUSTER+AGE+RACE)
	CI	SE(CI)		Hazard Ratio	Lower .95	Upper .95	P-value			CI	SE(CI)		Hazard Ratio	Lower .95	Upper .95	P-value
CLUSTER	0.554911	0.0243483	cluster1	Reference					CLUSTER+AGE+ RACE	0.625058	0.0317596	cluster1	Reference
			cluster2	1.77014	1.11268	2.81609	0.0159					cluster2	1.82195	1.13745	2.91838	0.013
												AGE	1.03361	1.01179	1.0559	0.0024
AGE	0.574623	0.0316669		1.02612	1.00536	1.0473	0.0134					White	Reference
												Black or African American	1.58427	0.725433	3.45987	0.25
RACE	0.517229	0.0157726	White	Reference								Asian	1.25077	0.298188	5.24644	0.76
			Black or African American	1.87058	0.862179	4.05841	0.113					American Indian or Alaska Native	7.50902	1.72939	32.6043	0.0071
			Asian	1.07363	0.259121	4.44842	0.922
			American Indian or Alaska Native	5.15769	1.23798	21.488	0.0242
GRADE	0.519427	0.0171695	G1	Reference
			G2	0.546357	0.068715	4.34413	0.568
			G3	0.695162	0.0962852	5.01895	0.718
			G4	1.04913	0.0655704	16.7862	0.973
ETHNICITY	0.497639	0.00913057	Not Hispanic or Latino	Reference
			Hispanic or Latino	1.22329	0.168283	8.89236	0.842
Cancer type	pancreatic_adenocarcinoma
Survival metric	OS_ADJUSTED
				UNIVARIATE
	CI	SE(CI)		Hazard Ratio	Lower .95	Upper .95	P-value
CLUSTER	0.622076	0.0385939	cluster1	Reference
			cluster2	3.42674	0.943543	12.4451	0.0613
			cluster3	0.467931	0.116779	1.87499	0.284
			cluster4	2.00001	0.666711	5.99965	0.216
			cluster5	0.836915	0.282857	2.47626	0.748
			cluster6	0.748927	0.249585	2.2473	0.606
			cluster7	0.521784	0.17476	1.5579	0.244
			cluster8	1.05172	0.31728	3.48625	0.934
			cluster9	0.776343	0.260077	2.31743	0.65
			cluster10	0.935734	0.343715	2.54745	0.897
			cluster11	0.355146	0.107149	1.17714	0.0904
			cluster12	0.71244	0.140718	3.60699	0.682
AGE	0.521202	0.0387803		1.00981	0.985976	1.03422	0.423
GENDER	0.515402	0.0335382	Female	Reference
			Male	0.736605	0.461446	1.17584	0.2
RACE	0.519846	0.0217049	White	Reference
			Black or African American	0.758202	0.236073	2.43513	0.642
			Asian	0.715386	0.257654	1.98629	0.52
STAGE	0.509697	0.0233491	I	Reference
			II	1.54127	0.558843	4.25079	0.403
			III	0.879655	0.0980369	7.89288	0.909
			IV	1.55068	0.281278	8.54883	0.614
GRADE	0.537555	0.0336441	G1	Reference
			G2	1.26249	0.584917	2.72498	0.553
			G3	1.31716	0.575028	3.01707	0.515
			G4	1.63957	0.20229	13.2888	0.643
ETHNICITY	0.51446	0.0190971	Not Hispanic or Latino	Reference
			Hispanic or Latino	0.628424	0.190615	2.0718	0.445
Cancer type	papillary_renal_cell_carcinoma
Survival metric	OS_ADJUSTED
				UNIVARIATE								MULTIVARIATE ((TIME, STATUS)~CLUSTER+RACE+strata(STAGE))
	CI	SE(CI)		Hazard Ratio	Lower .95	Upper .95	P-value			CI	SE(CI)		Hazard Ratio	Lower .95	Upper .95	P-value
CLUSTER	0.737437	0.0551183	cluster1	Reference					CLUSTER+RACE+ strata(STAGE)	0.686972	0.107271	cluster1	Reference
			cluster2	1.81293	0.164142	20.0236	0.627					cluster2	1.14481	0.094859	13.8162	0.915
			cluster3	2.88392	0.298958	27.8201	0.36					cluster3	1.45	0.126596	16.6079	0.765
			cluster4	3.36126	0.348081	32.4581	0.295					cluster4	3.12665	0.314214	31.1124	0.331
			cluster5	3.76585	0.340535	41.645	0.28					cluster5	4.59439	0.397586	53.0914	0.222
			cluster6	4.61985	0.576742	37.0061	0.149					cluster6	1.95331	0.212632	17.9437	0.554
			cluster7	6.75627	0.753921	60.5465	0.0877					cluster7	1.41545	0.123126	16.2718	0.78
			cluster8	11.1744	1.43786	86.8416	0.021					cluster8	4.2236	0.48352	36.8936	0.193
												White	Reference
AGE	0.491617	0.0559487		1.00892	0.976431	1.04249	0.595					Black or African American	1.24322	0.441035	3.50446	0.681
												Asian	22.1545	1.32821	369.534	0.031
GENDER	0.573417	0.0420108	Female	Reference
			Male	0.559988	0.275075	1.14	0.11
RACE	0.524364	0.0413744	White	Reference
			Black or African American	0.934925	0.355556	2.45836	0.891
			Asian	5.9643	0.75491	47.1221	0.0904
STAGE	0.81968	0.0469891	I	Reference
			II	0.749329	0.0956306	5.87148	0.784
			III	4.46475	1.95696	10.1862	0.000377
			IV	15.5226	6.02741	39.9758	1.33e-08
Cancer type	pleural_mesothelioma
Survival metric	OS_ADJUSTED
				UNIVARIATE
	CI	SE(CI)		Hazard Ratio	Lower .95	Upper .95	P-value
CLUSTER	0.617482	0.0405915	cluster1	Reference
			cluster2	1.43099	0.174579	11.7295	0.738
			cluster3	2.41393	0.98269	5.92972	0.0546
			cluster4	3.27933	1.35338	7.94604	0.00854
			cluster5	2.82633	1.03862	7.6911	0.0419
			cluster6	4.68945	1.72433	12.7533	0.00247
			cluster7	98.2598	7.94046	1215.92	0.000351
AGE	0.512029	0.0415421		1.00672	0.97526	1.03919	0.679
GENDER	0.521652	0.0273574	Female	Reference
			Male	0.88225	0.468555	1.6612	0.698
STAGE	0.488372	0.0382399	I	Reference
			II	0.885891	0.326025	2.40719	0.812
			III	0.909271	0.37184	2.22347	0.835
			IV	0.901031	0.336239	2.41452	0.836
Cancer type	prostate_cancer
Survival metric	PFI
	CI	SE(CI)		UNIVARIATE									MULTIVARIATE ( (TIME, STATUS)~CLUSTER+GLEASON SCORE)
				Hazard Ratio	Lower .95	Upper .95	P-value						Hazard Ratio	Lower .95	Upper .95	P-value
CLUSTER	0.61682	0.0314677	cluster1	Reference					CLUSTER+ GLEASON SCORE	0.7187	0.0330475	cluster1	Reference
			cluster2	3.11591	1.79701	5.40281	5.18e-05					cluster2	1.78483	1.01092	3.15122	0.0458
			cluster3	1.808	0.971195	3.36582	0.0618					cluster3	1.88702	1.01281	3.51582	0.0455
												Gleason Score	2.18625	1.73441	2.75578	3.55e-11
AGE	0.543422	0.0333942		1.01904	0.988	1.05106	0.232
Gleason Score	0.70688	0.0305925		2.27995	1.83339	2.83529	1.26e-13
Cancer type	squamous_cell_lung_cancer
Survival metric	DFI
				UNIVARIATE
	CI	SE(CI)		Hazard Ratio	Lower .95	Upper .95	P-value
CLUSTER	0.775243	0.0700582	cluster1	Reference
			cluster2	1.20155	0.108111	13.3541	0.881
			cluster3	1.06124	0.0661139	17.0347	0.967
			cluster4	5.44906	0.711391	41.7383	0.103
			cluster5	7.7869e-09	0	Inf	0.999
			cluster6	7.85295e-09	0	Inf	0.999
			cluster7	3.58684	0.36703	35.0528	0.272
AGE	0.612426	0.07114		0.97864	0.936189	1.02302	0.34
GENDER	0.637864	0.0582565	Female	Reference
			Male	4.59641	1.06306	19.8736	0.0412
RACE	0.507752	0.0352999	White	Reference
			Black or African American	0.646129	0.0858729	4.86163	0.671
STAGE	0.575405	0.0614525	I	Reference
			II	0.6247	0.17738	2.20008	0.464
			III	1.48359	0.421699	5.21946	0.539
ETHNICITY	0.52863	0.0277584	Not Hispanic or Latino	Reference
			Hispanic or Latino	1.704	0.21934	13.238	0.61
Cancer type	uveal_melanoma
Survival metric	OS_ADJUSTED
				UNIVARIATE									MULTIVARIATE ( (TIME, STATUS)~CLUSTER+AGE+STAGE)
	CI	SE(CI)		Hazard Ratio	Lower .95	Upper .95	P-value			CI	SE(CI)		Hazard Ratio	Lower .95	Upper .95	P-value
CLUSTER	0.652552	0.0668152	cluster1	Reference					CLUSTER+AGE+ STAGE	0.813702	0.0732021	cluster1	Reference
			cluster2	6.11949	1.61356	23.2084	0.00774					cluster2	4.53671	1.11495	18.4598	0.0347
			cluster3	5.98798	1.63642	21.9112	0.00685					cluster3	6.00343	1.60028	22.5218	0.00789
												AGE	1.05121	1.00547	1.09903	0.0278
AGE	0.715777	0.0720762		1.05333	1.01038	1.09809	0.0144					I	Reference
												II	1.37427	0.501785	3.76379	0.536
GENDER	0.582947	0.0616298	Female	Reference								III	44.1491	3.24177	601.26	0.00447
			Male	1.62403	0.652047	4.04492	0.298
STAGE	0.628005	0.0635465	I	Reference
			II	1.35345	0.523617	3.49842	0.532
			III	96.1423	7.96299	1160.79	0.000328
