# Supplementary material for: Multi-omic tumor data reveal diversity of molecular mechanisms that correlate with survival
Source: Nat Commun. 2018 Oct 26;9:4453. doi: 10.1038/s41467-018-06921-8 (PMC6203719; doi:10.1038/s41467-018-06921-8)
Supplement: Supplementary file 8 — Supplementary Data 6 [file 41467_2018_6921_MOESM8_ESM.xls]

## Sheet: survival_analysis
Supplementary Data 6. Results of Cox proportional hazards analysis in 5 validation datasets.
Cancer type	lower_grade_glioma
Survival metric	OS_ADJUSTED
Comparison	Cluster 1 vs. clusters 2+3			UNIVARIATE								MULTIVARIATE ( (TIME, STATUS)~CLUSTER+GRADE+AGE)
	CI	SE(CI)		Hazard Ratio	Lower .95	Upper .95	P-value			CI	SE(CI)		Hazard Ratio	Lower .95	Upper .95	P-value
CLUSTER	0.74603	0.0310983	Cluster2+3	Reference					CLUSTER+GRADE+ AGE	0.800999	0.050241	Cluster2+3	Reference
			cluster1	6.3629	3.53112	11.4656	7.32e-10					cluster1	4.76642	2.56388	8.86107	7.97e-07
												AGE	1.04617	1.0191	1.07396	0.00074
AGE	0.709825	0.0502239		1.05371	1.02919	1.07881	1.33e-05					G2	Reference
												G3	1.82445	0.91538	3.63634	0.0875
GENDER	0.558805	0.0432741	Female	Reference
			Male	1.109	0.60975	2.01702	0.735
RACE	0.51434	0.0215381	White	Reference	0.273756	0.534383	0.0266181
			Black or African American	1.83594	0.565953	5.95574	0.312
			Asian	1.0965e-07	0	Inf	0.996
GRADE	0.66965	0.0432434	G2	Reference
			G3	3.42198	1.78525	6.55927	0.000211
ETHNICITY	0.534383	0.0266181	Not Hispanic or Latino	Reference
			Hispanic or Latino	0.451686	0.108821	1.87482	0.274
Cancer type	lower_grade_gliomas
Survival metric	OS_ADJUSTED
Comparison	Cluster 2a vs. rest of cluster 2
				UNIVARIATE
	CI	SE(CI)		Hazard Ratio	Lower .95	Upper .95	P-value
CLUSTER	0.690513	0.0656236	Cluster2b+2c	Reference
			cluster2a	2.92998	1.07582	7.97978	0.0355
AGE	0.532748	0.0755669		0.664146	0.252174	1.74915	0.407
GENDER	0.539088	0.0749982	Female	Reference
			Male	0.608256	0.230248	1.60686	0.316
RACE	0.5104	0.0309097	White	Reference	0.273756	0.534383	0.0266181
			Black or African American	2.32373	0.296897	18.1872	0.422
			Asian	3.93897e-08	0	Inf	0.998
GRADE	0.583866	0.0721065	G2	Reference
			G3	1.47584	0.554583	3.92746	0.436
ETHNICITY	0.518762	0.0474175	Not Hispanic or Latino	Reference
			Hispanic or Latino	1.5663	0.341	7.19444	0.564
Cancer type	clear_cell_renal_cell_carcinoma
Survival metric	OS_ADJUSTED
Comparison	Cluster 3 vs. clusters 1+2
				UNIVARIATE								MULTIVARIATE ( (TIME, STATUS)~CLUSTER+AGE+STAGE)
	CI	SE(CI)		Hazard Ratio	Lower .95	Upper .95	P-value			CI	SE(CI)		Hazard Ratio	Lower .95	Upper .95	P-value
CLUSTER	0.633583	0.0492373	Cluster1+2	Reference					CLUSTER+AGE+ STAGE	0.827209	0.0578361	Cluster1+2	Reference
			cluster3	2.36856	1.12474	4.98792	0.0232					cluster3	1.72348	0.756472	3.92663	0.195
												AGE	1.06463	1.02381	1.10706	0.00169
AGE	0.637207	0.0578354		1.05828	1.02167	1.09619	0.00161					I	Reference
												II	1.55137e-08	0	Inf	0.997
GENDER	0.550817	0.0495111	Female	Reference			0.133992					III	2.14652	0.732103	6.29357	0.164
			Male	0.588467	0.285535	1.21279	0.151					IV	9.55527	3.68717	24.7624	3.39e-06
RACE	0.51382	0.0552056	White	Reference
			Black or African American	0.899803	0.322606	2.5097	0.84
			Asian	1.39742	0.182476	10.7015	0.747
STAGE	0.775755	0.0523014	I	Reference
			II	1.5259e-08	0	Inf	0.997
			III	3.56827	1.35755	9.37904	0.00988
			IV	9.92476	3.93344	25.0419	1.17e-06
Cancer type	cutaneous_melanoma
Survival metric	OS_ADJUSTED
Comparison	Cluster 4 vs. clusters1+2+3
				UNIVARIATE								MULTIVARIATE ( (TIME, STATUS)~CLUSTER+AGE)
	CI	SE(CI)		Hazard Ratio	Lower .95	Upper .95	P-value			CI	SE(CI)		Hazard Ratio	Lower .95	Upper .95	P-value
CLUSTER	0.586373	0.0451569	Cluster1+2+3	Reference					CLUSTER+AGE	0.687079	0.053337	Cluster1+2+3	Reference
			cluster4	2.01182	1.03345	3.91644	0.0397					cluster4	2.40073	1.19884	4.80759	0.0134
												AGE	1.04188	1.01561	1.06884	0.00164
AGE	0.657022	0.0533226		1.0356	1.01086	1.06094	0.00458
GENDER	0.498596	0.0424966	Female	Reference
			Male	1.04699	0.502201	2.18278	0.902
STAGE	0.603967	0.0527765	I	Reference
			II	1.91581	0.792278	4.63261	0.149
			III	2.09232	0.834222	5.24775	0.116
			IV	2.78091	0.334749	23.1022	0.344
Cancer type	breast_cancer (non triple-negative)
Comparison	Cluster 11 vs. others
				UNIVARIATE								MULTIVARIATE ( (TIME, STATUS)~CLUSTER+AGE+STAGE)
	CI	SE(CI)		Hazard Ratio	Lower .95	Upper .95	P-value			CI	SE(CI)		Hazard Ratio	Lower .95	Upper .95	P-value
CLUSTER	0.586241	0.0189443	Other clusters	Reference					CLUSTER+AGE+ STAGE	0.80359	0.0566835	Other clusters	Reference
			Cluster 11	6.58182	2.45559	17.6415	0.00018					Cluster 11	3.89232	1.38609	10.9301	0.00989
												AGE	1.02889	0.999643	1.05899	0.0529
AGE	0.658368	0.0550651		1.03136	1.00413	1.05934	0.0237					I	Reference
												II	1.35792	0.482951	3.81807	0.562
GENDER	0.51719	0.0122887	Female	Reference								III	2.68568	0.87552	8.23842	0.0841
			Male	2.91386	0.389315	21.809	0.298					IV	7.62706	2.48884	23.3731	0.000377
RACE	0.499644	0.0441937	White	Reference
			Black or African American	1.03978	0.490059	2.20615	0.919
			Asian	0.673451	0.0897428	5.05374	0.701
STAGE	0.704646	0.0509728	I	Reference
			II	1.26922	0.456474	3.52907	0.648
			III	2.73658	0.914023	8.19331	0.072
			IV	10.4059	3.46313	31.2673	3.01e-05
Cancer type	prostate_cancer
Survival metric	DFI
Comparison	Cluster 3 vs. clusters1+2
				UNIVARIATE								MULTIVARIATE ( (TIME, STATUS)~CLUSTER+GLEASON SCORE+STAGE)
	CI	SE(CI)		Hazard Ratio	Lower .95	Upper .95	P-value			CI	SE(CI)		Hazard Ratio	Lower .95	Upper .95	P-value
CLUSTER	0.61588	0.0438469	Cluster1+2	Reference					CLUSTER+GLEASON SCORE+STAGE	0.804431	0.0547891	Cluster1+2	Reference
			cluster3	2.37767	1.19647	4.72502	0.0134					cluster3	0.84947	0.357769	2.01694	0.712
												GLEASON SCORE	3.75025	2.33011	6.03593	5.22e-08
GLEASON SCORE	0.785821	0.0471364		3.18079	2.20734	4.58354	5.38e-10					T1A	Reference
												T2A	0.689558	0.237219	2.00443	0.495
RACE	0.529176	0.0394831	White	Reference								T2B	0.626331	0.177493	2.21018	0.467
			Black or African American	0.624665	0.248012	1.57334	0.318					T2C	1.09285	0.242996	4.91495	0.908
			Asian	1.96213	0.264981	14.5292	0.509					T3	5.18217	1.15014	23.3492	0.0322
												T3A	4.42452	1.17116	16.7154	0.0283
ETHNICITY	0.518062	0.0161717	Non hispanic	Reference
			Hispanic	2.52727	0.597758	10.6851	10.6851
STAGE	0.609124	0.0492939	T1A	Reference
			T2A	0.949775	0.350192	2.57593	0.919
			T2B	0.571882	0.166742	1.9614	0.374
			T2C	0.777895	0.179319	3.37455	0.737
			T3	5.81719	1.32502	25.5389	0.0197
			T3A	4.28401	1.23202	14.8964	0.0221
