# Supplementary material for: Multi-omic tumor data reveal diversity of molecular mechanisms that correlate with survival
Source: Nat Commun. 2018 Oct 26;9:4453. doi: 10.1038/s41467-018-06921-8 (PMC6203719; doi:10.1038/s41467-018-06921-8)
Supplement: Supplementary file 9 — Supplementary Data 7 [file 41467_2018_6921_MOESM9_ESM.xls]

## Sheet: TCGA_cluster_assignments
Supplementary Data 7. CIMLR cluster assignments for all samples belonging to 32 cancer types from TCGA.
PATIENT	SAMPLE	CANCER	NUM_CLUSTERS	CLUSTER_ID	SECOND_NUM_CLUSTERS	SECOND_CLUSTER_ID
TCGA-AB-2803	TCGA-AB-2803-03	acute_myeloid_leukemia	13	4	NA	NA
TCGA-AB-2805	TCGA-AB-2805-03	acute_myeloid_leukemia	13	5	NA	NA
TCGA-AB-2806	TCGA-AB-2806-03	acute_myeloid_leukemia	13	3	NA	NA
TCGA-AB-2807	TCGA-AB-2807-03	acute_myeloid_leukemia	13	5	NA	NA
TCGA-AB-2808	TCGA-AB-2808-03	acute_myeloid_leukemia	13	10	NA	NA
TCGA-AB-2810	TCGA-AB-2810-03	acute_myeloid_leukemia	13	5	NA	NA
TCGA-AB-2811	TCGA-AB-2811-03	acute_myeloid_leukemia	13	4	NA	NA
TCGA-AB-2812	TCGA-AB-2812-03	acute_myeloid_leukemia	13	8	NA	NA
TCGA-AB-2813	TCGA-AB-2813-03	acute_myeloid_leukemia	13	13	NA	NA
TCGA-AB-2814	TCGA-AB-2814-03	acute_myeloid_leukemia	13	4	NA	NA
TCGA-AB-2816	TCGA-AB-2816-03	acute_myeloid_leukemia	13	2	NA	NA
TCGA-AB-2817	TCGA-AB-2817-03	acute_myeloid_leukemia	13	11	NA	NA
TCGA-AB-2818	TCGA-AB-2818-03	acute_myeloid_leukemia	13	4	NA	NA
TCGA-AB-2819	TCGA-AB-2819-03	acute_myeloid_leukemia	13	1	NA	NA
TCGA-AB-2820	TCGA-AB-2820-03	acute_myeloid_leukemia	13	13	NA	NA
TCGA-AB-2821	TCGA-AB-2821-03	acute_myeloid_leukemia	13	6	NA	NA
TCGA-AB-2822	TCGA-AB-2822-03	acute_myeloid_leukemia	13	6	NA	NA
TCGA-AB-2823	TCGA-AB-2823-03	acute_myeloid_leukemia	13	9	NA	NA
TCGA-AB-2824	TCGA-AB-2824-03	acute_myeloid_leukemia	13	8	NA	NA
TCGA-AB-2825	TCGA-AB-2825-03	acute_myeloid_leukemia	13	9	NA	NA
TCGA-AB-2826	TCGA-AB-2826-03	acute_myeloid_leukemia	13	8	NA	NA
TCGA-AB-2828	TCGA-AB-2828-03	acute_myeloid_leukemia	13	5	NA	NA
TCGA-AB-2830	TCGA-AB-2830-03	acute_myeloid_leukemia	13	6	NA	NA
TCGA-AB-2832	TCGA-AB-2832-03	acute_myeloid_leukemia	13	10	NA	NA
TCGA-AB-2834	TCGA-AB-2834-03	acute_myeloid_leukemia	13	9	NA	NA
TCGA-AB-2835	TCGA-AB-2835-03	acute_myeloid_leukemia	13	9	NA	NA
TCGA-AB-2836	TCGA-AB-2836-03	acute_myeloid_leukemia	13	2	NA	NA
TCGA-AB-2837	TCGA-AB-2837-03	acute_myeloid_leukemia	13	9	NA	NA
TCGA-AB-2838	TCGA-AB-2838-03	acute_myeloid_leukemia	13	3	NA	NA
TCGA-AB-2839	TCGA-AB-2839-03	acute_myeloid_leukemia	13	8	NA	NA
TCGA-AB-2840	TCGA-AB-2840-03	acute_myeloid_leukemia	13	9	NA	NA
TCGA-AB-2841	TCGA-AB-2841-03	acute_myeloid_leukemia	13	8	NA	NA
TCGA-AB-2842	TCGA-AB-2842-03	acute_myeloid_leukemia	13	8	NA	NA
TCGA-AB-2844	TCGA-AB-2844-03	acute_myeloid_leukemia	13	1	NA	NA
TCGA-AB-2845	TCGA-AB-2845-03	acute_myeloid_leukemia	13	1	NA	NA
TCGA-AB-2846	TCGA-AB-2846-03	acute_myeloid_leukemia	13	10	NA	NA
TCGA-AB-2848	TCGA-AB-2848-03	acute_myeloid_leukemia	13	9	NA	NA
TCGA-AB-2849	TCGA-AB-2849-03	acute_myeloid_leukemia	13	3	NA	NA
TCGA-AB-2851	TCGA-AB-2851-03	acute_myeloid_leukemia	13	10	NA	NA
TCGA-AB-2853	TCGA-AB-2853-03	acute_myeloid_leukemia	13	8	NA	NA
TCGA-AB-2854	TCGA-AB-2854-03	acute_myeloid_leukemia	13	8	NA	NA
TCGA-AB-2855	TCGA-AB-2855-03	acute_myeloid_leukemia	13	13	NA	NA
TCGA-AB-2857	TCGA-AB-2857-03	acute_myeloid_leukemia	13	13	NA	NA
TCGA-AB-2858	TCGA-AB-2858-03	acute_myeloid_leukemia	13	8	NA	NA
TCGA-AB-2860	TCGA-AB-2860-03	acute_myeloid_leukemia	13	13	NA	NA
TCGA-AB-2861	TCGA-AB-2861-03	acute_myeloid_leukemia	13	6	NA	NA
TCGA-AB-2862	TCGA-AB-2862-03	acute_myeloid_leukemia	13	4	NA	NA
TCGA-AB-2863	TCGA-AB-2863-03	acute_myeloid_leukemia	13	6	NA	NA
TCGA-AB-2866	TCGA-AB-2866-03	acute_myeloid_leukemia	13	9	NA	NA
TCGA-AB-2867	TCGA-AB-2867-03	acute_myeloid_leukemia	13	8	NA	NA
TCGA-AB-2868	TCGA-AB-2868-03	acute_myeloid_leukemia	13	13	NA	NA
TCGA-AB-2869	TCGA-AB-2869-03	acute_myeloid_leukemia	13	10	NA	NA
TCGA-AB-2870	TCGA-AB-2870-03	acute_myeloid_leukemia	13	12	NA	NA
TCGA-AB-2871	TCGA-AB-2871-03	acute_myeloid_leukemia	13	2	NA	NA
TCGA-AB-2872	TCGA-AB-2872-03	acute_myeloid_leukemia	13	11	NA	NA
TCGA-AB-2873	TCGA-AB-2873-03	acute_myeloid_leukemia	13	9	NA	NA
TCGA-AB-2874	TCGA-AB-2874-03	acute_myeloid_leukemia	13	5	NA	NA
TCGA-AB-2875	TCGA-AB-2875-03	acute_myeloid_leukemia	13	2	NA	NA
TCGA-AB-2877	TCGA-AB-2877-03	acute_myeloid_leukemia	13	8	NA	NA
TCGA-AB-2879	TCGA-AB-2879-03	acute_myeloid_leukemia	13	8	NA	NA
TCGA-AB-2880	TCGA-AB-2880-03	acute_myeloid_leukemia	13	5	NA	NA
TCGA-AB-2881	TCGA-AB-2881-03	acute_myeloid_leukemia	13	1	NA	NA
TCGA-AB-2882	TCGA-AB-2882-03	acute_myeloid_leukemia	13	3	NA	NA
TCGA-AB-2884	TCGA-AB-2884-03	acute_myeloid_leukemia	13	2	NA	NA
TCGA-AB-2885	TCGA-AB-2885-03	acute_myeloid_leukemia	13	13	NA	NA
TCGA-AB-2886	TCGA-AB-2886-03	acute_myeloid_leukemia	13	11	NA	NA
TCGA-AB-2887	TCGA-AB-2887-03	acute_myeloid_leukemia	13	6	NA	NA
TCGA-AB-2888	TCGA-AB-2888-03	acute_myeloid_leukemia	13	1	NA	NA
TCGA-AB-2889	TCGA-AB-2889-03	acute_myeloid_leukemia	13	4	NA	NA
TCGA-AB-2890	TCGA-AB-2890-03	acute_myeloid_leukemia	13	13	NA	NA
TCGA-AB-2895	TCGA-AB-2895-03	acute_myeloid_leukemia	13	10	NA	NA
TCGA-AB-2896	TCGA-AB-2896-03	acute_myeloid_leukemia	13	9	NA	NA
TCGA-AB-2897	TCGA-AB-2897-03	acute_myeloid_leukemia	13	11	NA	NA
TCGA-AB-2898	TCGA-AB-2898-03	acute_myeloid_leukemia	13	6	NA	NA
TCGA-AB-2899	TCGA-AB-2899-03	acute_myeloid_leukemia	13	11	NA	NA
TCGA-AB-2900	TCGA-AB-2900-03	acute_myeloid_leukemia	13	4	NA	NA
TCGA-AB-2901	TCGA-AB-2901-03	acute_myeloid_leukemia	13	11	NA	NA
TCGA-AB-2903	TCGA-AB-2903-03	acute_myeloid_leukemia	13	2	NA	NA
TCGA-AB-2904	TCGA-AB-2904-03	acute_myeloid_leukemia	13	3	NA	NA
TCGA-AB-2908	TCGA-AB-2908-03	acute_myeloid_leukemia	13	3	NA	NA
TCGA-AB-2909	TCGA-AB-2909-03	acute_myeloid_leukemia	13	9	NA	NA
TCGA-AB-2910	TCGA-AB-2910-03	acute_myeloid_leukemia	13	3	NA	NA
TCGA-AB-2911	TCGA-AB-2911-03	acute_myeloid_leukemia	13	9	NA	NA
TCGA-AB-2912	TCGA-AB-2912-03	acute_myeloid_leukemia	13	6	NA	NA
TCGA-AB-2913	TCGA-AB-2913-03	acute_myeloid_leukemia	13	6	NA	NA
TCGA-AB-2914	TCGA-AB-2914-03	acute_myeloid_leukemia	13	4	NA	NA
TCGA-AB-2915	TCGA-AB-2915-03	acute_myeloid_leukemia	13	3	NA	NA
TCGA-AB-2916	TCGA-AB-2916-03	acute_myeloid_leukemia	13	12	NA	NA
TCGA-AB-2917	TCGA-AB-2917-03	acute_myeloid_leukemia	13	3	NA	NA
TCGA-AB-2919	TCGA-AB-2919-03	acute_myeloid_leukemia	13	1	NA	NA
TCGA-AB-2920	TCGA-AB-2920-03	acute_myeloid_leukemia	13	13	NA	NA
TCGA-AB-2921	TCGA-AB-2921-03	acute_myeloid_leukemia	13	3	NA	NA
TCGA-AB-2924	TCGA-AB-2924-03	acute_myeloid_leukemia	13	2	NA	NA
TCGA-AB-2925	TCGA-AB-2925-03	acute_myeloid_leukemia	13	10	NA	NA
TCGA-AB-2927	TCGA-AB-2927-03	acute_myeloid_leukemia	13	10	NA	NA
TCGA-AB-2928	TCGA-AB-2928-03	acute_myeloid_leukemia	13	6	NA	NA
TCGA-AB-2929	TCGA-AB-2929-03	acute_myeloid_leukemia	13	11	NA	NA
TCGA-AB-2930	TCGA-AB-2930-03	acute_myeloid_leukemia	13	1	NA	NA
TCGA-AB-2931	TCGA-AB-2931-03	acute_myeloid_leukemia	13	2	NA	NA
TCGA-AB-2932	TCGA-AB-2932-03	acute_myeloid_leukemia	13	6	NA	NA
TCGA-AB-2933	TCGA-AB-2933-03	acute_myeloid_leukemia	13	9	NA	NA
TCGA-AB-2934	TCGA-AB-2934-03	acute_myeloid_leukemia	13	10	NA	NA
TCGA-AB-2935	TCGA-AB-2935-03	acute_myeloid_leukemia	13	13	NA	NA
TCGA-AB-2936	TCGA-AB-2936-03	acute_myeloid_leukemia	13	6	NA	NA
TCGA-AB-2937	TCGA-AB-2937-03	acute_myeloid_leukemia	13	10	NA	NA
TCGA-AB-2938	TCGA-AB-2938-03	acute_myeloid_leukemia	13	3	NA	NA
TCGA-AB-2939	TCGA-AB-2939-03	acute_myeloid_leukemia	13	3	NA	NA
TCGA-AB-2940	TCGA-AB-2940-03	acute_myeloid_leukemia	13	5	NA	NA
TCGA-AB-2941	TCGA-AB-2941-03	acute_myeloid_leukemia	13	13	NA	NA
TCGA-AB-2942	TCGA-AB-2942-03	acute_myeloid_leukemia	13	9	NA	NA
TCGA-AB-2943	TCGA-AB-2943-03	acute_myeloid_leukemia	13	13	NA	NA
TCGA-AB-2946	TCGA-AB-2946-03	acute_myeloid_leukemia	13	13	NA	NA
TCGA-AB-2948	TCGA-AB-2948-03	acute_myeloid_leukemia	13	9	NA	NA
TCGA-AB-2949	TCGA-AB-2949-03	acute_myeloid_leukemia	13	6	NA	NA
TCGA-AB-2950	TCGA-AB-2950-03	acute_myeloid_leukemia	13	10	NA	NA
TCGA-AB-2952	TCGA-AB-2952-03	acute_myeloid_leukemia	13	13	NA	NA
TCGA-AB-2954	TCGA-AB-2954-03	acute_myeloid_leukemia	13	9	NA	NA
TCGA-AB-2955	TCGA-AB-2955-03	acute_myeloid_leukemia	13	5	NA	NA
TCGA-AB-2956	TCGA-AB-2956-03	acute_myeloid_leukemia	13	13	NA	NA
TCGA-AB-2959	TCGA-AB-2959-03	acute_myeloid_leukemia	13	7	NA	NA
TCGA-AB-2963	TCGA-AB-2963-03	acute_myeloid_leukemia	13	1	NA	NA
TCGA-AB-2964	TCGA-AB-2964-03	acute_myeloid_leukemia	13	1	NA	NA
TCGA-AB-2965	TCGA-AB-2965-03	acute_myeloid_leukemia	13	10	NA	NA
TCGA-AB-2966	TCGA-AB-2966-03	acute_myeloid_leukemia	13	4	NA	NA
TCGA-AB-2967	TCGA-AB-2967-03	acute_myeloid_leukemia	13	6	NA	NA
TCGA-AB-2969	TCGA-AB-2969-03	acute_myeloid_leukemia	13	6	NA	NA
TCGA-AB-2970	TCGA-AB-2970-03	acute_myeloid_leukemia	13	10	NA	NA
TCGA-AB-2971	TCGA-AB-2971-03	acute_myeloid_leukemia	13	7	NA	NA
TCGA-AB-2972	TCGA-AB-2972-03	acute_myeloid_leukemia	13	4	NA	NA
TCGA-AB-2973	TCGA-AB-2973-03	acute_myeloid_leukemia	13	6	NA	NA
TCGA-AB-2975	TCGA-AB-2975-03	acute_myeloid_leukemia	13	9	NA	NA
TCGA-AB-2976	TCGA-AB-2976-03	acute_myeloid_leukemia	13	1	NA	NA
TCGA-AB-2977	TCGA-AB-2977-03	acute_myeloid_leukemia	13	4	NA	NA
TCGA-AB-2978	TCGA-AB-2978-03	acute_myeloid_leukemia	13	1	NA	NA
TCGA-AB-2980	TCGA-AB-2980-03	acute_myeloid_leukemia	13	8	NA	NA
TCGA-AB-2982	TCGA-AB-2982-03	acute_myeloid_leukemia	13	13	NA	NA
TCGA-AB-2983	TCGA-AB-2983-03	acute_myeloid_leukemia	13	1	NA	NA
TCGA-AB-2984	TCGA-AB-2984-03	acute_myeloid_leukemia	13	10	NA	NA
TCGA-AB-2985	TCGA-AB-2985-03	acute_myeloid_leukemia	13	10	NA	NA
TCGA-AB-2986	TCGA-AB-2986-03	acute_myeloid_leukemia	13	4	NA	NA
TCGA-AB-2987	TCGA-AB-2987-03	acute_myeloid_leukemia	13	2	NA	NA
TCGA-AB-2988	TCGA-AB-2988-03	acute_myeloid_leukemia	13	7	NA	NA
TCGA-AB-2990	TCGA-AB-2990-03	acute_myeloid_leukemia	13	8	NA	NA
TCGA-AB-2991	TCGA-AB-2991-03	acute_myeloid_leukemia	13	2	NA	NA
TCGA-AB-2992	TCGA-AB-2992-03	acute_myeloid_leukemia	13	6	NA	NA
TCGA-AB-2993	TCGA-AB-2993-03	acute_myeloid_leukemia	13	8	NA	NA
TCGA-AB-2995	TCGA-AB-2995-03	acute_myeloid_leukemia	13	2	NA	NA
TCGA-AB-2996	TCGA-AB-2996-03	acute_myeloid_leukemia	13	10	NA	NA
TCGA-AB-2998	TCGA-AB-2998-03	acute_myeloid_leukemia	13	1	NA	NA
TCGA-AB-2999	TCGA-AB-2999-03	acute_myeloid_leukemia	13	2	NA	NA
TCGA-AB-3000	TCGA-AB-3000-03	acute_myeloid_leukemia	13	5	NA	NA
TCGA-AB-3001	TCGA-AB-3001-03	acute_myeloid_leukemia	13	1	NA	NA
TCGA-AB-3002	TCGA-AB-3002-03	acute_myeloid_leukemia	13	4	NA	NA
TCGA-AB-3005	TCGA-AB-3005-03	acute_myeloid_leukemia	13	4	NA	NA
TCGA-AB-3006	TCGA-AB-3006-03	acute_myeloid_leukemia	13	10	NA	NA
TCGA-AB-3007	TCGA-AB-3007-03	acute_myeloid_leukemia	13	3	NA	NA
TCGA-AB-3008	TCGA-AB-3008-03	acute_myeloid_leukemia	13	5	NA	NA
TCGA-AB-3009	TCGA-AB-3009-03	acute_myeloid_leukemia	13	4	NA	NA
TCGA-AB-3011	TCGA-AB-3011-03	acute_myeloid_leukemia	13	8	NA	NA
TCGA-AB-3012	TCGA-AB-3012-03	acute_myeloid_leukemia	13	2	NA	NA
TCGA-OR-A5J2	TCGA-OR-A5J2-01	adrenocortical_carcinoma	6	4	NA	NA
TCGA-OR-A5J3	TCGA-OR-A5J3-01	adrenocortical_carcinoma	6	4	NA	NA
TCGA-OR-A5J5	TCGA-OR-A5J5-01	adrenocortical_carcinoma	6	5	NA	NA
TCGA-OR-A5J6	TCGA-OR-A5J6-01	adrenocortical_carcinoma	6	3	NA	NA
TCGA-OR-A5J7	TCGA-OR-A5J7-01	adrenocortical_carcinoma	6	6	NA	NA
TCGA-OR-A5J8	TCGA-OR-A5J8-01	adrenocortical_carcinoma	6	3	NA	NA
TCGA-OR-A5J9	TCGA-OR-A5J9-01	adrenocortical_carcinoma	6	5	NA	NA
TCGA-OR-A5JA	TCGA-OR-A5JA-01	adrenocortical_carcinoma	6	5	NA	NA
TCGA-OR-A5JB	TCGA-OR-A5JB-01	adrenocortical_carcinoma	6	5	NA	NA
TCGA-OR-A5JC	TCGA-OR-A5JC-01	adrenocortical_carcinoma	6	2	NA	NA
TCGA-OR-A5JD	TCGA-OR-A5JD-01	adrenocortical_carcinoma	6	2	NA	NA
TCGA-OR-A5JE	TCGA-OR-A5JE-01	adrenocortical_carcinoma	6	6	NA	NA
TCGA-OR-A5JF	TCGA-OR-A5JF-01	adrenocortical_carcinoma	6	4	NA	NA
TCGA-OR-A5JG	TCGA-OR-A5JG-01	adrenocortical_carcinoma	6	5	NA	NA
TCGA-OR-A5JI	TCGA-OR-A5JI-01	adrenocortical_carcinoma	6	2	NA	NA
TCGA-OR-A5JJ	TCGA-OR-A5JJ-01	adrenocortical_carcinoma	6	4	NA	NA
TCGA-OR-A5JK	TCGA-OR-A5JK-01	adrenocortical_carcinoma	6	2	NA	NA
TCGA-OR-A5JL	TCGA-OR-A5JL-01	adrenocortical_carcinoma	6	4	NA	NA
TCGA-OR-A5JM	TCGA-OR-A5JM-01	adrenocortical_carcinoma	6	6	NA	NA
TCGA-OR-A5JO	TCGA-OR-A5JO-01	adrenocortical_carcinoma	6	3	NA	NA
TCGA-OR-A5JP	TCGA-OR-A5JP-01	adrenocortical_carcinoma	6	6	NA	NA
TCGA-OR-A5JQ	TCGA-OR-A5JQ-01	adrenocortical_carcinoma	6	2	NA	NA
TCGA-OR-A5JR	TCGA-OR-A5JR-01	adrenocortical_carcinoma	6	1	NA	NA
TCGA-OR-A5JS	TCGA-OR-A5JS-01	adrenocortical_carcinoma	6	6	NA	NA
TCGA-OR-A5JT	TCGA-OR-A5JT-01	adrenocortical_carcinoma	6	1	NA	NA
TCGA-OR-A5JV	TCGA-OR-A5JV-01	adrenocortical_carcinoma	6	2	NA	NA
TCGA-OR-A5JW	TCGA-OR-A5JW-01	adrenocortical_carcinoma	6	2	NA	NA
TCGA-OR-A5JX	TCGA-OR-A5JX-01	adrenocortical_carcinoma	6	2	NA	NA
TCGA-OR-A5JY	TCGA-OR-A5JY-01	adrenocortical_carcinoma	6	6	NA	NA
TCGA-OR-A5JZ	TCGA-OR-A5JZ-01	adrenocortical_carcinoma	6	1	NA	NA
TCGA-OR-A5K0	TCGA-OR-A5K0-01	adrenocortical_carcinoma	6	6	NA	NA
TCGA-OR-A5K1	TCGA-OR-A5K1-01	adrenocortical_carcinoma	6	1	NA	NA
TCGA-OR-A5K2	TCGA-OR-A5K2-01	adrenocortical_carcinoma	6	6	NA	NA
TCGA-OR-A5K3	TCGA-OR-A5K3-01	adrenocortical_carcinoma	6	4	NA	NA
TCGA-OR-A5K4	TCGA-OR-A5K4-01	adrenocortical_carcinoma	6	1	NA	NA
TCGA-OR-A5K5	TCGA-OR-A5K5-01	adrenocortical_carcinoma	6	6	NA	NA
TCGA-OR-A5K6	TCGA-OR-A5K6-01	adrenocortical_carcinoma	6	6	NA	NA
TCGA-OR-A5K8	TCGA-OR-A5K8-01	adrenocortical_carcinoma	6	4	NA	NA
TCGA-OR-A5K9	TCGA-OR-A5K9-01	adrenocortical_carcinoma	6	6	NA	NA
TCGA-OR-A5KO	TCGA-OR-A5KO-01	adrenocortical_carcinoma	6	4	NA	NA
TCGA-OR-A5KT	TCGA-OR-A5KT-01	adrenocortical_carcinoma	6	3	NA	NA
TCGA-OR-A5KU	TCGA-OR-A5KU-01	adrenocortical_carcinoma	6	4	NA	NA
TCGA-OR-A5KV	TCGA-OR-A5KV-01	adrenocortical_carcinoma	6	3	NA	NA
TCGA-OR-A5KW	TCGA-OR-A5KW-01	adrenocortical_carcinoma	6	4	NA	NA
TCGA-OR-A5KX	TCGA-OR-A5KX-01	adrenocortical_carcinoma	6	6	NA	NA
TCGA-OR-A5KY	TCGA-OR-A5KY-01	adrenocortical_carcinoma	6	5	NA	NA
TCGA-OR-A5KZ	TCGA-OR-A5KZ-01	adrenocortical_carcinoma	6	4	NA	NA
TCGA-OR-A5L3	TCGA-OR-A5L3-01	adrenocortical_carcinoma	6	3	NA	NA
TCGA-OR-A5L4	TCGA-OR-A5L4-01	adrenocortical_carcinoma	6	4	NA	NA
TCGA-OR-A5L5	TCGA-OR-A5L5-01	adrenocortical_carcinoma	6	1	NA	NA
TCGA-OR-A5L6	TCGA-OR-A5L6-01	adrenocortical_carcinoma	6	2	NA	NA
TCGA-OR-A5L8	TCGA-OR-A5L8-01	adrenocortical_carcinoma	6	4	NA	NA
TCGA-OR-A5L9	TCGA-OR-A5L9-01	adrenocortical_carcinoma	6	1	NA	NA
TCGA-OR-A5LA	TCGA-OR-A5LA-01	adrenocortical_carcinoma	6	1	NA	NA
TCGA-OR-A5LB	TCGA-OR-A5LB-01	adrenocortical_carcinoma	6	5	NA	NA
TCGA-OR-A5LC	TCGA-OR-A5LC-01	adrenocortical_carcinoma	6	6	NA	NA
TCGA-OR-A5LD	TCGA-OR-A5LD-01	adrenocortical_carcinoma	6	6	NA	NA
TCGA-OR-A5LE	TCGA-OR-A5LE-01	adrenocortical_carcinoma	6	6	NA	NA
TCGA-OR-A5LG	TCGA-OR-A5LG-01	adrenocortical_carcinoma	6	6	NA	NA
TCGA-OR-A5LH	TCGA-OR-A5LH-01	adrenocortical_carcinoma	6	1	NA	NA
TCGA-OR-A5LJ	TCGA-OR-A5LJ-01	adrenocortical_carcinoma	6	5	NA	NA
TCGA-OR-A5LK	TCGA-OR-A5LK-01	adrenocortical_carcinoma	6	4	NA	NA
TCGA-OR-A5LL	TCGA-OR-A5LL-01	adrenocortical_carcinoma	6	6	NA	NA
TCGA-OR-A5LN	TCGA-OR-A5LN-01	adrenocortical_carcinoma	6	2	NA	NA
TCGA-OR-A5LO	TCGA-OR-A5LO-01	adrenocortical_carcinoma	6	5	NA	NA
TCGA-OR-A5LP	TCGA-OR-A5LP-01	adrenocortical_carcinoma	6	1	NA	NA
TCGA-OR-A5LR	TCGA-OR-A5LR-01	adrenocortical_carcinoma	6	1	NA	NA
TCGA-OR-A5LS	TCGA-OR-A5LS-01	adrenocortical_carcinoma	6	5	NA	NA
TCGA-OR-A5LT	TCGA-OR-A5LT-01	adrenocortical_carcinoma	6	4	NA	NA
TCGA-OU-A5PI	TCGA-OU-A5PI-01	adrenocortical_carcinoma	6	5	NA	NA
TCGA-PA-A5YG	TCGA-PA-A5YG-01	adrenocortical_carcinoma	6	1	NA	NA
TCGA-PK-A5H9	TCGA-PK-A5H9-01	adrenocortical_carcinoma	6	3	NA	NA
TCGA-PK-A5HA	TCGA-PK-A5HA-01	adrenocortical_carcinoma	6	2	NA	NA
TCGA-PK-A5HB	TCGA-PK-A5HB-01	adrenocortical_carcinoma	6	5	NA	NA
TCGA-A1-A0SB	TCGA-A1-A0SB-01	breast_cancer	13	9	NA	NA
TCGA-A1-A0SE	TCGA-A1-A0SE-01	breast_cancer	13	6	NA	NA
TCGA-A1-A0SF	TCGA-A1-A0SF-01	breast_cancer	13	3	NA	NA
TCGA-A1-A0SG	TCGA-A1-A0SG-01	breast_cancer	13	4	NA	NA
TCGA-A1-A0SH	TCGA-A1-A0SH-01	breast_cancer	13	11	NA	NA
TCGA-A1-A0SI	TCGA-A1-A0SI-01	breast_cancer	13	9	NA	NA
TCGA-A1-A0SJ	TCGA-A1-A0SJ-01	breast_cancer	13	2	NA	NA
TCGA-A1-A0SK	TCGA-A1-A0SK-01	breast_cancer	13	7	NA	NA
TCGA-A1-A0SM	TCGA-A1-A0SM-01	breast_cancer	13	2	NA	NA
TCGA-A1-A0SN	TCGA-A1-A0SN-01	breast_cancer	13	2	NA	NA
TCGA-A1-A0SP	TCGA-A1-A0SP-01	breast_cancer	13	7	NA	NA
TCGA-A1-A0SQ	TCGA-A1-A0SQ-01	breast_cancer	13	1	NA	NA
TCGA-A2-A04R	TCGA-A2-A04R-01	breast_cancer	13	2	NA	NA
TCGA-A2-A0CK	TCGA-A2-A0CK-01	breast_cancer	13	6	NA	NA
TCGA-A2-A0CO	TCGA-A2-A0CO-01	breast_cancer	13	6	NA	NA
TCGA-A2-A0CR	TCGA-A2-A0CR-01	breast_cancer	13	9	NA	NA
TCGA-A2-A0CT	TCGA-A2-A0CT-01	breast_cancer	13	10	NA	NA
TCGA-A2-A0EN	TCGA-A2-A0EN-01	breast_cancer	13	9	NA	NA
TCGA-A2-A0EP	TCGA-A2-A0EP-01	breast_cancer	13	6	NA	NA
TCGA-A2-A0EU	TCGA-A2-A0EU-01	breast_cancer	13	4	NA	NA
TCGA-A2-A0ST	TCGA-A2-A0ST-01	breast_cancer	13	6	NA	NA
TCGA-A2-A0SU	TCGA-A2-A0SU-01	breast_cancer	13	1	NA	NA
TCGA-A2-A0SV	TCGA-A2-A0SV-01	breast_cancer	13	4	NA	NA
TCGA-A2-A0SW	TCGA-A2-A0SW-01	breast_cancer	13	9	NA	NA
TCGA-A2-A0SX	TCGA-A2-A0SX-01	breast_cancer	13	7	NA	NA
TCGA-A2-A0SY	TCGA-A2-A0SY-01	breast_cancer	13	6	NA	NA
TCGA-A2-A0T0	TCGA-A2-A0T0-01	breast_cancer	13	8	NA	NA
TCGA-A2-A0T1	TCGA-A2-A0T1-01	breast_cancer	13	8	NA	NA
TCGA-A2-A0T2	TCGA-A2-A0T2-01	breast_cancer	13	13	NA	NA
TCGA-A2-A0T4	TCGA-A2-A0T4-01	breast_cancer	13	5	NA	NA
TCGA-A2-A0T5	TCGA-A2-A0T5-01	breast_cancer	13	6	NA	NA
TCGA-A2-A0T6	TCGA-A2-A0T6-01	breast_cancer	13	6	NA	NA
TCGA-A2-A0T7	TCGA-A2-A0T7-01	breast_cancer	13	2	NA	NA
TCGA-A2-A0YC	TCGA-A2-A0YC-01	breast_cancer	13	5	NA	NA
TCGA-A2-A0YD	TCGA-A2-A0YD-01	breast_cancer	13	6	NA	NA
TCGA-A2-A0YE	TCGA-A2-A0YE-01	breast_cancer	13	7	NA	NA
TCGA-A2-A0YF	TCGA-A2-A0YF-01	breast_cancer	13	5	NA	NA
TCGA-A2-A0YG	TCGA-A2-A0YG-01	breast_cancer	13	2	NA	NA
TCGA-A2-A0YH	TCGA-A2-A0YH-01	breast_cancer	13	4	NA	NA
TCGA-A2-A0YI	TCGA-A2-A0YI-01	breast_cancer	13	5	NA	NA
TCGA-A2-A0YJ	TCGA-A2-A0YJ-01	breast_cancer	13	7	NA	NA
TCGA-A2-A0YK	TCGA-A2-A0YK-01	breast_cancer	13	9	NA	NA
TCGA-A2-A0YL	TCGA-A2-A0YL-01	breast_cancer	13	6	NA	NA
TCGA-A2-A0YM	TCGA-A2-A0YM-01	breast_cancer	13	7	NA	NA
TCGA-A2-A0YT	TCGA-A2-A0YT-01	breast_cancer	13	2	NA	NA
TCGA-A2-A1FV	TCGA-A2-A1FV-01	breast_cancer	13	10	NA	NA
TCGA-A2-A1FW	TCGA-A2-A1FW-01	breast_cancer	13	10	NA	NA
TCGA-A2-A1FX	TCGA-A2-A1FX-01	breast_cancer	13	4	NA	NA
TCGA-A2-A1FZ	TCGA-A2-A1FZ-01	breast_cancer	13	9	NA	NA
TCGA-A2-A1G0	TCGA-A2-A1G0-01	breast_cancer	13	5	NA	NA
TCGA-A2-A1G1	TCGA-A2-A1G1-01	breast_cancer	13	7	NA	NA
TCGA-A2-A1G4	TCGA-A2-A1G4-01	breast_cancer	13	2	NA	NA
TCGA-A2-A1G6	TCGA-A2-A1G6-01	breast_cancer	13	6	NA	NA
TCGA-A2-A259	TCGA-A2-A259-01	breast_cancer	13	4	NA	NA
TCGA-A2-A25A	TCGA-A2-A25A-01	breast_cancer	13	9	NA	NA
TCGA-A2-A25B	TCGA-A2-A25B-01	breast_cancer	13	2	NA	NA
TCGA-A2-A25C	TCGA-A2-A25C-01	breast_cancer	13	5	NA	NA
TCGA-A2-A25D	TCGA-A2-A25D-01	breast_cancer	13	3	NA	NA
TCGA-A2-A25E	TCGA-A2-A25E-01	breast_cancer	13	2	NA	NA
TCGA-A2-A25F	TCGA-A2-A25F-01	breast_cancer	13	6	NA	NA
TCGA-A2-A3KC	TCGA-A2-A3KC-01	breast_cancer	13	9	NA	NA
TCGA-A2-A3KD	TCGA-A2-A3KD-01	breast_cancer	13	1	NA	NA
TCGA-A2-A3XS	TCGA-A2-A3XS-01	breast_cancer	13	13	NA	NA
TCGA-A2-A3XT	TCGA-A2-A3XT-01	breast_cancer	13	8	NA	NA
TCGA-A2-A3XU	TCGA-A2-A3XU-01	breast_cancer	13	13	NA	NA
TCGA-A2-A3XV	TCGA-A2-A3XV-01	breast_cancer	13	3	NA	NA
TCGA-A2-A3XW	TCGA-A2-A3XW-01	breast_cancer	13	9	NA	NA
TCGA-A2-A3XX	TCGA-A2-A3XX-01	breast_cancer	13	13	NA	NA
TCGA-A2-A3XY	TCGA-A2-A3XY-01	breast_cancer	13	8	NA	NA
TCGA-A2-A3XZ	TCGA-A2-A3XZ-01	breast_cancer	13	8	NA	NA
TCGA-A2-A3Y0	TCGA-A2-A3Y0-01	breast_cancer	13	8	NA	NA
TCGA-A2-A4RW	TCGA-A2-A4RW-01	breast_cancer	13	9	NA	NA
TCGA-A2-A4RX	TCGA-A2-A4RX-01	breast_cancer	13	7	NA	NA
TCGA-A2-A4RY	TCGA-A2-A4RY-01	breast_cancer	13	9	NA	NA
TCGA-A2-A4S0	TCGA-A2-A4S0-01	breast_cancer	13	6	NA	NA
TCGA-A2-A4S1	TCGA-A2-A4S1-01	breast_cancer	13	7	NA	NA
TCGA-A2-A4S2	TCGA-A2-A4S2-01	breast_cancer	13	3	NA	NA
TCGA-A2-A4S3	TCGA-A2-A4S3-01	breast_cancer	13	3	NA	NA
TCGA-A7-A0CE	TCGA-A7-A0CE-01	breast_cancer	13	11	NA	NA
TCGA-A7-A0CH	TCGA-A7-A0CH-01	breast_cancer	13	6	NA	NA
TCGA-A7-A0D9	TCGA-A7-A0D9-01	breast_cancer	13	11	NA	NA
TCGA-A7-A0DB	TCGA-A7-A0DB-01	breast_cancer	13	11	NA	NA
TCGA-A7-A13D	TCGA-A7-A13D-01	breast_cancer	13	7	NA	NA
TCGA-A7-A13E	TCGA-A7-A13E-01	breast_cancer	13	7	NA	NA
TCGA-A7-A13F	TCGA-A7-A13F-01	breast_cancer	13	11	NA	NA
TCGA-A7-A13G	TCGA-A7-A13G-01	breast_cancer	13	11	NA	NA
TCGA-A7-A13H	TCGA-A7-A13H-01	breast_cancer	13	6	NA	NA
TCGA-A7-A26E	TCGA-A7-A26E-01	breast_cancer	13	5	NA	NA
TCGA-A7-A26F	TCGA-A7-A26F-01	breast_cancer	13	8	NA	NA
TCGA-A7-A26G	TCGA-A7-A26G-01	breast_cancer	13	8	NA	NA
TCGA-A7-A26H	TCGA-A7-A26H-01	breast_cancer	13	6	NA	NA
TCGA-A7-A26I	TCGA-A7-A26I-01	breast_cancer	13	7	NA	NA
TCGA-A7-A26J	TCGA-A7-A26J-01	breast_cancer	13	5	NA	NA
TCGA-A7-A2KD	TCGA-A7-A2KD-01	breast_cancer	13	2	NA	NA
TCGA-A7-A3IY	TCGA-A7-A3IY-01	breast_cancer	13	9	NA	NA
TCGA-A7-A3IZ	TCGA-A7-A3IZ-01	breast_cancer	13	3	NA	NA
TCGA-A7-A3J0	TCGA-A7-A3J0-01	breast_cancer	13	7	NA	NA
TCGA-A7-A3J1	TCGA-A7-A3J1-01	breast_cancer	13	9	NA	NA
TCGA-A7-A3RF	TCGA-A7-A3RF-01	breast_cancer	13	9	NA	NA
TCGA-A7-A425	TCGA-A7-A425-01	breast_cancer	13	3	NA	NA
TCGA-A7-A426	TCGA-A7-A426-01	breast_cancer	13	6	NA	NA
TCGA-A7-A4SA	TCGA-A7-A4SA-01	breast_cancer	13	9	NA	NA
TCGA-A7-A4SB	TCGA-A7-A4SB-01	breast_cancer	13	3	NA	NA
TCGA-A7-A4SD	TCGA-A7-A4SD-01	breast_cancer	13	8	NA	NA
TCGA-A7-A4SE	TCGA-A7-A4SE-01	breast_cancer	13	7	NA	NA
TCGA-A7-A4SF	TCGA-A7-A4SF-01	breast_cancer	13	3	NA	NA
TCGA-A7-A56D	TCGA-A7-A56D-01	breast_cancer	13	3	NA	NA
TCGA-A7-A5ZV	TCGA-A7-A5ZV-01	breast_cancer	13	7	NA	NA
TCGA-A7-A5ZW	TCGA-A7-A5ZW-01	breast_cancer	13	6	NA	NA
TCGA-A7-A5ZX	TCGA-A7-A5ZX-01	breast_cancer	13	6	NA	NA
TCGA-A8-A075	TCGA-A8-A075-01	breast_cancer	13	4	NA	NA
TCGA-A8-A08O	TCGA-A8-A08O-01	breast_cancer	13	2	NA	NA
TCGA-A8-A0A6	TCGA-A8-A0A6-01	breast_cancer	13	6	NA	NA
TCGA-A8-A0AD	TCGA-A8-A0AD-01	breast_cancer	13	5	NA	NA
TCGA-AC-A23C	TCGA-AC-A23C-01	breast_cancer	13	9	NA	NA
TCGA-AC-A23E	TCGA-AC-A23E-01	breast_cancer	13	5	NA	NA
TCGA-AC-A23G	TCGA-AC-A23G-01	breast_cancer	13	6	NA	NA
TCGA-AC-A23H	TCGA-AC-A23H-01	breast_cancer	13	12	NA	NA
TCGA-AC-A2B8	TCGA-AC-A2B8-01	breast_cancer	13	6	NA	NA
TCGA-AC-A2BK	TCGA-AC-A2BK-01	breast_cancer	13	7	NA	NA
TCGA-AC-A2BM	TCGA-AC-A2BM-01	breast_cancer	13	4	NA	NA
TCGA-AC-A2FB	TCGA-AC-A2FB-01	breast_cancer	13	9	NA	NA
TCGA-AC-A2FE	TCGA-AC-A2FE-01	breast_cancer	13	9	NA	NA
TCGA-AC-A2FF	TCGA-AC-A2FF-01	breast_cancer	13	9	NA	NA
TCGA-AC-A2FG	TCGA-AC-A2FG-01	breast_cancer	13	6	NA	NA
TCGA-AC-A2FK	TCGA-AC-A2FK-01	breast_cancer	13	6	NA	NA
TCGA-AC-A2FM	TCGA-AC-A2FM-01	breast_cancer	13	11	NA	NA
TCGA-AC-A2FO	TCGA-AC-A2FO-01	breast_cancer	13	9	NA	NA
TCGA-AC-A2QH	TCGA-AC-A2QH-01	breast_cancer	13	7	NA	NA
TCGA-AC-A2QI	TCGA-AC-A2QI-01	breast_cancer	13	6	NA	NA
TCGA-AC-A2QJ	TCGA-AC-A2QJ-01	breast_cancer	13	7	NA	NA
TCGA-AC-A3BB	TCGA-AC-A3BB-01	breast_cancer	13	9	NA	NA
TCGA-AC-A3EH	TCGA-AC-A3EH-01	breast_cancer	13	3	NA	NA
TCGA-AC-A3HN	TCGA-AC-A3HN-01	breast_cancer	13	9	NA	NA
TCGA-AC-A3OD	TCGA-AC-A3OD-01	breast_cancer	13	9	NA	NA
TCGA-AC-A3QP	TCGA-AC-A3QP-01	breast_cancer	13	6	NA	NA
TCGA-AC-A3TM	TCGA-AC-A3TM-01	breast_cancer	13	6	NA	NA
TCGA-AC-A3TN	TCGA-AC-A3TN-01	breast_cancer	13	6	NA	NA
TCGA-AC-A3W5	TCGA-AC-A3W5-01	breast_cancer	13	9	NA	NA
TCGA-AC-A3W6	TCGA-AC-A3W6-01	breast_cancer	13	9	NA	NA
TCGA-AC-A3W7	TCGA-AC-A3W7-01	breast_cancer	13	6	NA	NA
TCGA-AC-A3YI	TCGA-AC-A3YI-01	breast_cancer	13	9	NA	NA
TCGA-AC-A3YJ	TCGA-AC-A3YJ-01	breast_cancer	13	6	NA	NA
TCGA-AC-A5EH	TCGA-AC-A5EH-01	breast_cancer	13	9	NA	NA
TCGA-AC-A5XS	TCGA-AC-A5XS-01	breast_cancer	13	9	NA	NA
TCGA-AC-A5XU	TCGA-AC-A5XU-01	breast_cancer	13	3	NA	NA
TCGA-AC-A62X	TCGA-AC-A62X-01	breast_cancer	13	13	NA	NA
TCGA-AC-A62Y	TCGA-AC-A62Y-01	breast_cancer	13	3	NA	NA
TCGA-AN-A0XL	TCGA-AN-A0XL-01	breast_cancer	13	5	NA	NA
TCGA-AN-A0XN	TCGA-AN-A0XN-01	breast_cancer	13	9	NA	NA
TCGA-AN-A0XO	TCGA-AN-A0XO-01	breast_cancer	13	5	NA	NA
TCGA-AN-A0XP	TCGA-AN-A0XP-01	breast_cancer	13	5	NA	NA
TCGA-AN-A0XR	TCGA-AN-A0XR-01	breast_cancer	13	3	NA	NA
TCGA-AN-A0XS	TCGA-AN-A0XS-01	breast_cancer	13	4	NA	NA
TCGA-AN-A0XT	TCGA-AN-A0XT-01	breast_cancer	13	10	NA	NA
TCGA-AN-A0XU	TCGA-AN-A0XU-01	breast_cancer	13	7	NA	NA
TCGA-AN-A0XV	TCGA-AN-A0XV-01	breast_cancer	13	2	NA	NA
TCGA-AN-A0XW	TCGA-AN-A0XW-01	breast_cancer	13	9	NA	NA
TCGA-AO-A03L	TCGA-AO-A03L-01	breast_cancer	13	2	NA	NA
TCGA-AO-A03M	TCGA-AO-A03M-01	breast_cancer	13	9	NA	NA
TCGA-AO-A03N	TCGA-AO-A03N-01	breast_cancer	13	3	NA	NA
TCGA-AO-A03U	TCGA-AO-A03U-01	breast_cancer	13	9	NA	NA
TCGA-AO-A0JA	TCGA-AO-A0JA-01	breast_cancer	13	5	NA	NA
TCGA-AO-A0JB	TCGA-AO-A0JB-01	breast_cancer	13	3	NA	NA
TCGA-AO-A0JC	TCGA-AO-A0JC-01	breast_cancer	13	6	NA	NA
TCGA-AO-A0JD	TCGA-AO-A0JD-01	breast_cancer	13	2	NA	NA
TCGA-AO-A0JE	TCGA-AO-A0JE-01	breast_cancer	13	9	NA	NA
TCGA-AO-A0JF	TCGA-AO-A0JF-01	breast_cancer	13	6	NA	NA
TCGA-AO-A0JI	TCGA-AO-A0JI-01	breast_cancer	13	10	NA	NA
TCGA-AO-A0JJ	TCGA-AO-A0JJ-01	breast_cancer	13	5	NA	NA
TCGA-AO-A0JL	TCGA-AO-A0JL-01	breast_cancer	13	13	NA	NA
TCGA-AO-A0JM	TCGA-AO-A0JM-01	breast_cancer	13	2	NA	NA
TCGA-AO-A124	TCGA-AO-A124-01	breast_cancer	13	7	NA	NA
TCGA-AO-A125	TCGA-AO-A125-01	breast_cancer	13	6	NA	NA
TCGA-AO-A126	TCGA-AO-A126-01	breast_cancer	13	3	NA	NA
TCGA-AO-A128	TCGA-AO-A128-01	breast_cancer	13	8	NA	NA
TCGA-AO-A129	TCGA-AO-A129-01	breast_cancer	13	8	NA	NA
TCGA-AO-A12B	TCGA-AO-A12B-01	breast_cancer	13	1	NA	NA
TCGA-AO-A12E	TCGA-AO-A12E-01	breast_cancer	13	5	NA	NA
TCGA-AO-A12G	TCGA-AO-A12G-01	breast_cancer	13	3	NA	NA
TCGA-AO-A1KO	TCGA-AO-A1KO-01	breast_cancer	13	6	NA	NA
TCGA-AO-A1KP	TCGA-AO-A1KP-01	breast_cancer	13	10	NA	NA
TCGA-AO-A1KR	TCGA-AO-A1KR-01	breast_cancer	13	13	NA	NA
TCGA-AO-A1KS	TCGA-AO-A1KS-01	breast_cancer	13	10	NA	NA
TCGA-AO-A1KT	TCGA-AO-A1KT-01	breast_cancer	13	4	NA	NA
TCGA-AQ-A04H	TCGA-AQ-A04H-01	breast_cancer	13	10	NA	NA
TCGA-AQ-A04L	TCGA-AQ-A04L-01	breast_cancer	13	7	NA	NA
TCGA-AQ-A0Y5	TCGA-AQ-A0Y5-01	breast_cancer	13	5	NA	NA
TCGA-AQ-A1H2	TCGA-AQ-A1H2-01	breast_cancer	13	4	NA	NA
TCGA-AQ-A1H3	TCGA-AQ-A1H3-01	breast_cancer	13	6	NA	NA
TCGA-AQ-A54N	TCGA-AQ-A54N-01	breast_cancer	13	13	NA	NA
TCGA-AQ-A54O	TCGA-AQ-A54O-01	breast_cancer	13	3	NA	NA
TCGA-AR-A0TX	TCGA-AR-A0TX-01	breast_cancer	13	9	NA	NA
TCGA-AR-A0U0	TCGA-AR-A0U0-01	breast_cancer	13	8	NA	NA
TCGA-AR-A0U2	TCGA-AR-A0U2-01	breast_cancer	13	10	NA	NA
TCGA-AR-A0U3	TCGA-AR-A0U3-01	breast_cancer	13	10	NA	NA
TCGA-AR-A1AI	TCGA-AR-A1AI-01	breast_cancer	13	8	NA	NA
TCGA-AR-A1AJ	TCGA-AR-A1AJ-01	breast_cancer	13	8	NA	NA
TCGA-AR-A1AK	TCGA-AR-A1AK-01	breast_cancer	13	5	NA	NA
TCGA-AR-A1AL	TCGA-AR-A1AL-01	breast_cancer	13	6	NA	NA
TCGA-AR-A1AM	TCGA-AR-A1AM-01	breast_cancer	13	6	NA	NA
TCGA-AR-A1AN	TCGA-AR-A1AN-01	breast_cancer	13	10	NA	NA
TCGA-AR-A1AO	TCGA-AR-A1AO-01	breast_cancer	13	6	NA	NA
TCGA-AR-A1AP	TCGA-AR-A1AP-01	breast_cancer	13	2	NA	NA
TCGA-AR-A1AQ	TCGA-AR-A1AQ-01	breast_cancer	13	8	NA	NA
TCGA-AR-A1AR	TCGA-AR-A1AR-01	breast_cancer	13	8	NA	NA
TCGA-AR-A1AS	TCGA-AR-A1AS-01	breast_cancer	13	3	NA	NA
TCGA-AR-A1AU	TCGA-AR-A1AU-01	breast_cancer	13	2	NA	NA
TCGA-AR-A1AV	TCGA-AR-A1AV-01	breast_cancer	13	5	NA	NA
TCGA-AR-A1AW	TCGA-AR-A1AW-01	breast_cancer	13	8	NA	NA
TCGA-AR-A1AX	TCGA-AR-A1AX-01	breast_cancer	13	4	NA	NA
TCGA-AR-A1AY	TCGA-AR-A1AY-01	breast_cancer	13	7	NA	NA
TCGA-AR-A24H	TCGA-AR-A24H-01	breast_cancer	13	10	NA	NA
TCGA-AR-A24K	TCGA-AR-A24K-01	breast_cancer	13	10	NA	NA
TCGA-AR-A24L	TCGA-AR-A24L-01	breast_cancer	13	2	NA	NA
TCGA-AR-A24M	TCGA-AR-A24M-01	breast_cancer	13	5	NA	NA
TCGA-AR-A24N	TCGA-AR-A24N-01	breast_cancer	13	6	NA	NA
TCGA-AR-A24O	TCGA-AR-A24O-01	breast_cancer	13	9	NA	NA
TCGA-AR-A24P	TCGA-AR-A24P-01	breast_cancer	13	6	NA	NA
TCGA-AR-A24Q	TCGA-AR-A24Q-01	breast_cancer	13	7	NA	NA
TCGA-AR-A24R	TCGA-AR-A24R-01	breast_cancer	13	1	NA	NA
TCGA-AR-A24S	TCGA-AR-A24S-01	breast_cancer	13	4	NA	NA
TCGA-AR-A24T	TCGA-AR-A24T-01	breast_cancer	13	5	NA	NA
TCGA-AR-A24U	TCGA-AR-A24U-01	breast_cancer	13	8	NA	NA
TCGA-AR-A24V	TCGA-AR-A24V-01	breast_cancer	13	5	NA	NA
TCGA-AR-A24W	TCGA-AR-A24W-01	breast_cancer	13	11	NA	NA
TCGA-AR-A24X	TCGA-AR-A24X-01	breast_cancer	13	6	NA	NA
TCGA-AR-A24Z	TCGA-AR-A24Z-01	breast_cancer	13	10	NA	NA
TCGA-AR-A250	TCGA-AR-A250-01	breast_cancer	13	2	NA	NA
TCGA-AR-A251	TCGA-AR-A251-01	breast_cancer	13	7	NA	NA
TCGA-AR-A252	TCGA-AR-A252-01	breast_cancer	13	11	NA	NA
TCGA-AR-A254	TCGA-AR-A254-01	breast_cancer	13	4	NA	NA
TCGA-AR-A255	TCGA-AR-A255-01	breast_cancer	13	5	NA	NA
TCGA-AR-A256	TCGA-AR-A256-01	breast_cancer	13	7	NA	NA
TCGA-AR-A2LE	TCGA-AR-A2LE-01	breast_cancer	13	6	NA	NA
TCGA-AR-A2LH	TCGA-AR-A2LH-01	breast_cancer	13	9	NA	NA
TCGA-AR-A2LJ	TCGA-AR-A2LJ-01	breast_cancer	13	3	NA	NA
TCGA-AR-A2LK	TCGA-AR-A2LK-01	breast_cancer	13	5	NA	NA
TCGA-AR-A2LL	TCGA-AR-A2LL-01	breast_cancer	13	5	NA	NA
TCGA-AR-A2LM	TCGA-AR-A2LM-01	breast_cancer	13	5	NA	NA
TCGA-AR-A2LN	TCGA-AR-A2LN-01	breast_cancer	13	9	NA	NA
TCGA-AR-A2LO	TCGA-AR-A2LO-01	breast_cancer	13	9	NA	NA
TCGA-AR-A2LQ	TCGA-AR-A2LQ-01	breast_cancer	13	6	NA	NA
TCGA-AR-A2LR	TCGA-AR-A2LR-01	breast_cancer	13	7	NA	NA
TCGA-AR-A5QM	TCGA-AR-A5QM-01	breast_cancer	13	3	NA	NA
TCGA-AR-A5QN	TCGA-AR-A5QN-01	breast_cancer	13	3	NA	NA
TCGA-AR-A5QP	TCGA-AR-A5QP-01	breast_cancer	13	6	NA	NA
TCGA-AR-A5QQ	TCGA-AR-A5QQ-01	breast_cancer	13	9	NA	NA
TCGA-B6-A0I1	TCGA-B6-A0I1-01	breast_cancer	13	13	NA	NA
TCGA-B6-A0IK	TCGA-B6-A0IK-01	breast_cancer	13	9	NA	NA
TCGA-B6-A0RE	TCGA-B6-A0RE-01	breast_cancer	13	8	NA	NA
TCGA-B6-A0RG	TCGA-B6-A0RG-01	breast_cancer	13	1	NA	NA
TCGA-B6-A0RI	TCGA-B6-A0RI-01	breast_cancer	13	5	NA	NA
TCGA-B6-A0RN	TCGA-B6-A0RN-01	breast_cancer	13	6	NA	NA
TCGA-B6-A0RO	TCGA-B6-A0RO-01	breast_cancer	13	2	NA	NA
TCGA-B6-A0RP	TCGA-B6-A0RP-01	breast_cancer	13	5	NA	NA
TCGA-B6-A0RT	TCGA-B6-A0RT-01	breast_cancer	13	6	NA	NA
TCGA-B6-A0RU	TCGA-B6-A0RU-01	breast_cancer	13	7	NA	NA
TCGA-B6-A0RV	TCGA-B6-A0RV-01	breast_cancer	13	6	NA	NA
TCGA-B6-A0WT	TCGA-B6-A0WT-01	breast_cancer	13	2	NA	NA
TCGA-B6-A0WV	TCGA-B6-A0WV-01	breast_cancer	13	2	NA	NA
TCGA-B6-A0WW	TCGA-B6-A0WW-01	breast_cancer	13	5	NA	NA
TCGA-B6-A0WX	TCGA-B6-A0WX-01	breast_cancer	13	13	NA	NA
TCGA-B6-A0WY	TCGA-B6-A0WY-01	breast_cancer	13	2	NA	NA
TCGA-B6-A0WZ	TCGA-B6-A0WZ-01	breast_cancer	13	3	NA	NA
TCGA-B6-A0X1	TCGA-B6-A0X1-01	breast_cancer	13	7	NA	NA
TCGA-B6-A0X4	TCGA-B6-A0X4-01	breast_cancer	13	6	NA	NA
TCGA-B6-A0X5	TCGA-B6-A0X5-01	breast_cancer	13	9	NA	NA
TCGA-B6-A0X7	TCGA-B6-A0X7-01	breast_cancer	13	6	NA	NA
TCGA-B6-A1KC	TCGA-B6-A1KC-01	breast_cancer	13	10	NA	NA
TCGA-B6-A1KF	TCGA-B6-A1KF-01	breast_cancer	13	13	NA	NA
TCGA-B6-A1KI	TCGA-B6-A1KI-01	breast_cancer	13	5	NA	NA
TCGA-B6-A1KN	TCGA-B6-A1KN-01	breast_cancer	13	2	NA	NA
TCGA-B6-A2IU	TCGA-B6-A2IU-01	breast_cancer	13	6	NA	NA
TCGA-B6-A3ZX	TCGA-B6-A3ZX-01	breast_cancer	13	8	NA	NA
TCGA-B6-A400	TCGA-B6-A400-01	breast_cancer	13	8	NA	NA
TCGA-B6-A401	TCGA-B6-A401-01	breast_cancer	13	13	NA	NA
TCGA-B6-A402	TCGA-B6-A402-01	breast_cancer	13	13	NA	NA
TCGA-B6-A408	TCGA-B6-A408-01	breast_cancer	13	3	NA	NA
TCGA-B6-A409	TCGA-B6-A409-01	breast_cancer	13	13	NA	NA
TCGA-B6-A40B	TCGA-B6-A40B-01	breast_cancer	13	3	NA	NA
TCGA-B6-A40C	TCGA-B6-A40C-01	breast_cancer	13	6	NA	NA
TCGA-BH-A0AU	TCGA-BH-A0AU-01	breast_cancer	13	11	NA	NA
TCGA-BH-A0AW	TCGA-BH-A0AW-01	breast_cancer	13	9	NA	NA
TCGA-BH-A0AY	TCGA-BH-A0AY-01	breast_cancer	13	11	NA	NA
TCGA-BH-A0AZ	TCGA-BH-A0AZ-01	breast_cancer	13	11	NA	NA
TCGA-BH-A0B3	TCGA-BH-A0B3-01	breast_cancer	13	11	NA	NA
TCGA-BH-A0B5	TCGA-BH-A0B5-01	breast_cancer	13	5	NA	NA
TCGA-BH-A0B6	TCGA-BH-A0B6-01	breast_cancer	13	9	NA	NA
TCGA-BH-A0B9	TCGA-BH-A0B9-01	breast_cancer	13	7	NA	NA
TCGA-BH-A0BA	TCGA-BH-A0BA-01	breast_cancer	13	5	NA	NA
TCGA-BH-A0BC	TCGA-BH-A0BC-01	breast_cancer	13	11	NA	NA
TCGA-BH-A0BF	TCGA-BH-A0BF-01	breast_cancer	13	11	NA	NA
TCGA-BH-A0BJ	TCGA-BH-A0BJ-01	breast_cancer	13	11	NA	NA
TCGA-BH-A0BM	TCGA-BH-A0BM-01	breast_cancer	13	6	NA	NA
TCGA-BH-A0BS	TCGA-BH-A0BS-01	breast_cancer	13	6	NA	NA
TCGA-BH-A0BT	TCGA-BH-A0BT-01	breast_cancer	13	3	NA	NA
TCGA-BH-A0BV	TCGA-BH-A0BV-01	breast_cancer	13	11	NA	NA
TCGA-BH-A0BZ	TCGA-BH-A0BZ-01	breast_cancer	13	9	NA	NA
TCGA-BH-A0C0	TCGA-BH-A0C0-01	breast_cancer	13	11	NA	NA
TCGA-BH-A0C3	TCGA-BH-A0C3-01	breast_cancer	13	11	NA	NA
TCGA-BH-A0DD	TCGA-BH-A0DD-01	breast_cancer	13	2	NA	NA
TCGA-BH-A0DG	TCGA-BH-A0DG-01	breast_cancer	13	11	NA	NA
TCGA-BH-A0DH	TCGA-BH-A0DH-01	breast_cancer	13	2	NA	NA
TCGA-BH-A0DI	TCGA-BH-A0DI-01	breast_cancer	13	11	NA	NA
TCGA-BH-A0DK	TCGA-BH-A0DK-01	breast_cancer	13	11	NA	NA
TCGA-BH-A0DP	TCGA-BH-A0DP-01	breast_cancer	13	6	NA	NA
TCGA-BH-A0DQ	TCGA-BH-A0DQ-01	breast_cancer	13	2	NA	NA
TCGA-BH-A0DS	TCGA-BH-A0DS-01	breast_cancer	13	4	NA	NA
TCGA-BH-A0DV	TCGA-BH-A0DV-01	breast_cancer	13	6	NA	NA
TCGA-BH-A0DZ	TCGA-BH-A0DZ-01	breast_cancer	13	11	NA	NA
TCGA-BH-A0E0	TCGA-BH-A0E0-01	breast_cancer	13	13	NA	NA
TCGA-BH-A0E1	TCGA-BH-A0E1-01	breast_cancer	13	6	NA	NA
TCGA-BH-A0E2	TCGA-BH-A0E2-01	breast_cancer	13	1	NA	NA
TCGA-BH-A0GY	TCGA-BH-A0GY-01	breast_cancer	13	4	NA	NA
TCGA-BH-A0GZ	TCGA-BH-A0GZ-01	breast_cancer	13	1	NA	NA
TCGA-BH-A0H0	TCGA-BH-A0H0-01	breast_cancer	13	10	NA	NA
TCGA-BH-A0H3	TCGA-BH-A0H3-01	breast_cancer	13	6	NA	NA
TCGA-BH-A0H6	TCGA-BH-A0H6-01	breast_cancer	13	4	NA	NA
TCGA-BH-A0H7	TCGA-BH-A0H7-01	breast_cancer	13	2	NA	NA
TCGA-BH-A0H9	TCGA-BH-A0H9-01	breast_cancer	13	11	NA	NA
TCGA-BH-A0HA	TCGA-BH-A0HA-01	breast_cancer	13	11	NA	NA
TCGA-BH-A0HB	TCGA-BH-A0HB-01	breast_cancer	13	3	NA	NA
TCGA-BH-A0HI	TCGA-BH-A0HI-01	breast_cancer	13	6	NA	NA
TCGA-BH-A0HK	TCGA-BH-A0HK-01	breast_cancer	13	6	NA	NA
TCGA-BH-A0HP	TCGA-BH-A0HP-01	breast_cancer	13	6	NA	NA
TCGA-BH-A0HX	TCGA-BH-A0HX-01	breast_cancer	13	2	NA	NA
TCGA-BH-A0HY	TCGA-BH-A0HY-01	breast_cancer	13	3	NA	NA
TCGA-BH-A0RX	TCGA-BH-A0RX-01	breast_cancer	13	8	NA	NA
TCGA-BH-A0W3	TCGA-BH-A0W3-01	breast_cancer	13	5	NA	NA
TCGA-BH-A0W4	TCGA-BH-A0W4-01	breast_cancer	13	6	NA	NA
TCGA-BH-A0W5	TCGA-BH-A0W5-01	breast_cancer	13	4	NA	NA
TCGA-BH-A0WA	TCGA-BH-A0WA-01	breast_cancer	13	7	NA	NA
TCGA-BH-A18V	TCGA-BH-A18V-06	breast_cancer	13	8	NA	NA
TCGA-BH-A1EN	TCGA-BH-A1EN-01	breast_cancer	13	11	NA	NA
TCGA-BH-A1EO	TCGA-BH-A1EO-01	breast_cancer	13	11	NA	NA
TCGA-BH-A1ES	TCGA-BH-A1ES-06	breast_cancer	13	11	NA	NA
TCGA-BH-A1ET	TCGA-BH-A1ET-01	breast_cancer	13	11	NA	NA
TCGA-BH-A1EU	TCGA-BH-A1EU-01	breast_cancer	13	11	NA	NA
TCGA-BH-A1EV	TCGA-BH-A1EV-01	breast_cancer	13	11	NA	NA
TCGA-BH-A1EW	TCGA-BH-A1EW-01	breast_cancer	13	11	NA	NA
TCGA-BH-A1EX	TCGA-BH-A1EX-01	breast_cancer	13	10	NA	NA
TCGA-BH-A1EY	TCGA-BH-A1EY-01	breast_cancer	13	11	NA	NA
TCGA-BH-A1F0	TCGA-BH-A1F0-01	breast_cancer	13	8	NA	NA
TCGA-BH-A1F2	TCGA-BH-A1F2-01	breast_cancer	13	11	NA	NA
TCGA-BH-A1F5	TCGA-BH-A1F5-01	breast_cancer	13	4	NA	NA
TCGA-BH-A1F6	TCGA-BH-A1F6-01	breast_cancer	13	8	NA	NA
TCGA-BH-A1F8	TCGA-BH-A1F8-01	breast_cancer	13	11	NA	NA
TCGA-BH-A1FC	TCGA-BH-A1FC-01	breast_cancer	13	8	NA	NA
TCGA-BH-A1FD	TCGA-BH-A1FD-01	breast_cancer	13	11	NA	NA
TCGA-BH-A1FE	TCGA-BH-A1FE-01	breast_cancer	13	11	NA	NA
TCGA-BH-A1FG	TCGA-BH-A1FG-01	breast_cancer	13	4	NA	NA
TCGA-BH-A1FH	TCGA-BH-A1FH-01	breast_cancer	13	11	NA	NA
TCGA-BH-A1FJ	TCGA-BH-A1FJ-01	breast_cancer	13	11	NA	NA
TCGA-BH-A1FL	TCGA-BH-A1FL-01	breast_cancer	13	6	NA	NA
TCGA-BH-A1FM	TCGA-BH-A1FM-01	breast_cancer	13	10	NA	NA
TCGA-BH-A1FN	TCGA-BH-A1FN-01	breast_cancer	13	11	NA	NA
TCGA-BH-A1FR	TCGA-BH-A1FR-01	breast_cancer	13	6	NA	NA
TCGA-BH-A1FU	TCGA-BH-A1FU-01	breast_cancer	13	8	NA	NA
TCGA-BH-A201	TCGA-BH-A201-01	breast_cancer	13	2	NA	NA
TCGA-BH-A202	TCGA-BH-A202-01	breast_cancer	13	4	NA	NA
TCGA-BH-A203	TCGA-BH-A203-01	breast_cancer	13	11	NA	NA
TCGA-BH-A204	TCGA-BH-A204-01	breast_cancer	13	10	NA	NA
TCGA-BH-A208	TCGA-BH-A208-01	breast_cancer	13	7	NA	NA
TCGA-BH-A209	TCGA-BH-A209-01	breast_cancer	13	12	NA	NA
TCGA-BH-A28O	TCGA-BH-A28O-01	breast_cancer	13	6	NA	NA
TCGA-BH-A28Q	TCGA-BH-A28Q-01	breast_cancer	13	6	NA	NA
TCGA-BH-A2L8	TCGA-BH-A2L8-01	breast_cancer	13	9	NA	NA
TCGA-BH-A42T	TCGA-BH-A42T-01	breast_cancer	13	3	NA	NA
TCGA-BH-A42U	TCGA-BH-A42U-01	breast_cancer	13	6	NA	NA
TCGA-BH-A42V	TCGA-BH-A42V-01	breast_cancer	13	6	NA	NA
TCGA-BH-A5IZ	TCGA-BH-A5IZ-01	breast_cancer	13	7	NA	NA
TCGA-BH-A5J0	TCGA-BH-A5J0-01	breast_cancer	13	3	NA	NA
TCGA-C8-A1HE	TCGA-C8-A1HE-01	breast_cancer	13	5	NA	NA
TCGA-C8-A1HF	TCGA-C8-A1HF-01	breast_cancer	13	3	NA	NA
TCGA-C8-A1HG	TCGA-C8-A1HG-01	breast_cancer	13	4	NA	NA
TCGA-C8-A1HI	TCGA-C8-A1HI-01	breast_cancer	13	1	NA	NA
TCGA-C8-A1HJ	TCGA-C8-A1HJ-01	breast_cancer	13	7	NA	NA
TCGA-C8-A1HK	TCGA-C8-A1HK-01	breast_cancer	13	10	NA	NA
TCGA-C8-A1HL	TCGA-C8-A1HL-01	breast_cancer	13	1	NA	NA
TCGA-C8-A1HM	TCGA-C8-A1HM-01	breast_cancer	13	9	NA	NA
TCGA-C8-A1HN	TCGA-C8-A1HN-01	breast_cancer	13	10	NA	NA
TCGA-C8-A1HO	TCGA-C8-A1HO-01	breast_cancer	13	10	NA	NA
TCGA-C8-A26V	TCGA-C8-A26V-01	breast_cancer	13	9	NA	NA
TCGA-C8-A26W	TCGA-C8-A26W-01	breast_cancer	13	3	NA	NA
TCGA-C8-A26X	TCGA-C8-A26X-01	breast_cancer	13	9	NA	NA
TCGA-C8-A26Y	TCGA-C8-A26Y-01	breast_cancer	13	9	NA	NA
TCGA-C8-A26Z	TCGA-C8-A26Z-01	breast_cancer	13	2	NA	NA
TCGA-C8-A273	TCGA-C8-A273-01	breast_cancer	13	1	NA	NA
TCGA-C8-A274	TCGA-C8-A274-01	breast_cancer	13	6	NA	NA
TCGA-C8-A275	TCGA-C8-A275-01	breast_cancer	13	9	NA	NA
TCGA-C8-A278	TCGA-C8-A278-01	breast_cancer	13	8	NA	NA
TCGA-C8-A27A	TCGA-C8-A27A-01	breast_cancer	13	10	NA	NA
TCGA-C8-A27B	TCGA-C8-A27B-01	breast_cancer	13	8	NA	NA
TCGA-C8-A3M7	TCGA-C8-A3M7-01	breast_cancer	13	9	NA	NA
TCGA-C8-A3M8	TCGA-C8-A3M8-01	breast_cancer	13	3	NA	NA
TCGA-D8-A1J8	TCGA-D8-A1J8-01	breast_cancer	13	9	NA	NA
TCGA-D8-A1J9	TCGA-D8-A1J9-01	breast_cancer	13	9	NA	NA
TCGA-D8-A1JA	TCGA-D8-A1JA-01	breast_cancer	13	9	NA	NA
TCGA-D8-A1JB	TCGA-D8-A1JB-01	breast_cancer	13	9	NA	NA
TCGA-D8-A1JC	TCGA-D8-A1JC-01	breast_cancer	13	2	NA	NA
TCGA-D8-A1JD	TCGA-D8-A1JD-01	breast_cancer	13	5	NA	NA
TCGA-D8-A1JE	TCGA-D8-A1JE-01	breast_cancer	13	5	NA	NA
TCGA-D8-A1JF	TCGA-D8-A1JF-01	breast_cancer	13	7	NA	NA
TCGA-D8-A1JG	TCGA-D8-A1JG-01	breast_cancer	13	9	NA	NA
TCGA-D8-A1JH	TCGA-D8-A1JH-01	breast_cancer	13	4	NA	NA
TCGA-D8-A1JI	TCGA-D8-A1JI-01	breast_cancer	13	4	NA	NA
TCGA-D8-A1JJ	TCGA-D8-A1JJ-01	breast_cancer	13	5	NA	NA
TCGA-D8-A1JK	TCGA-D8-A1JK-01	breast_cancer	13	9	NA	NA
TCGA-D8-A1JL	TCGA-D8-A1JL-01	breast_cancer	13	8	NA	NA
TCGA-D8-A1JM	TCGA-D8-A1JM-01	breast_cancer	13	7	NA	NA
TCGA-D8-A1JN	TCGA-D8-A1JN-01	breast_cancer	13	6	NA	NA
TCGA-D8-A1JP	TCGA-D8-A1JP-01	breast_cancer	13	3	NA	NA
TCGA-D8-A1JS	TCGA-D8-A1JS-01	breast_cancer	13	6	NA	NA
TCGA-D8-A1JT	TCGA-D8-A1JT-01	breast_cancer	13	10	NA	NA
TCGA-D8-A1JU	TCGA-D8-A1JU-01	breast_cancer	13	9	NA	NA
TCGA-D8-A1X5	TCGA-D8-A1X5-01	breast_cancer	13	2	NA	NA
TCGA-D8-A1X6	TCGA-D8-A1X6-01	breast_cancer	13	4	NA	NA
TCGA-D8-A1X7	TCGA-D8-A1X7-01	breast_cancer	13	5	NA	NA
TCGA-D8-A1X8	TCGA-D8-A1X8-01	breast_cancer	13	5	NA	NA
TCGA-D8-A1X9	TCGA-D8-A1X9-01	breast_cancer	13	2	NA	NA
TCGA-D8-A1XA	TCGA-D8-A1XA-01	breast_cancer	13	4	NA	NA
TCGA-D8-A1XB	TCGA-D8-A1XB-01	breast_cancer	13	6	NA	NA
TCGA-D8-A1XC	TCGA-D8-A1XC-01	breast_cancer	13	6	NA	NA
TCGA-D8-A1XF	TCGA-D8-A1XF-01	breast_cancer	13	10	NA	NA
TCGA-D8-A1XG	TCGA-D8-A1XG-01	breast_cancer	13	7	NA	NA
TCGA-D8-A1XJ	TCGA-D8-A1XJ-01	breast_cancer	13	2	NA	NA
TCGA-D8-A1XK	TCGA-D8-A1XK-01	breast_cancer	13	8	NA	NA
TCGA-D8-A1XL	TCGA-D8-A1XL-01	breast_cancer	13	3	NA	NA
TCGA-D8-A1XM	TCGA-D8-A1XM-01	breast_cancer	13	6	NA	NA
TCGA-D8-A1XO	TCGA-D8-A1XO-01	breast_cancer	13	5	NA	NA
TCGA-D8-A1XQ	TCGA-D8-A1XQ-01	breast_cancer	13	8	NA	NA
TCGA-D8-A1XR	TCGA-D8-A1XR-01	breast_cancer	13	5	NA	NA
TCGA-D8-A1XS	TCGA-D8-A1XS-01	breast_cancer	13	5	NA	NA
TCGA-D8-A1XT	TCGA-D8-A1XT-01	breast_cancer	13	7	NA	NA
TCGA-D8-A1XU	TCGA-D8-A1XU-01	breast_cancer	13	2	NA	NA
TCGA-D8-A1XV	TCGA-D8-A1XV-01	breast_cancer	13	6	NA	NA
TCGA-D8-A1XW	TCGA-D8-A1XW-01	breast_cancer	13	7	NA	NA
TCGA-D8-A1XY	TCGA-D8-A1XY-01	breast_cancer	13	5	NA	NA
TCGA-D8-A1XZ	TCGA-D8-A1XZ-01	breast_cancer	13	4	NA	NA
TCGA-D8-A1Y0	TCGA-D8-A1Y0-01	breast_cancer	13	5	NA	NA
TCGA-D8-A1Y1	TCGA-D8-A1Y1-01	breast_cancer	13	5	NA	NA
TCGA-D8-A1Y2	TCGA-D8-A1Y2-01	breast_cancer	13	4	NA	NA
TCGA-D8-A1Y3	TCGA-D8-A1Y3-01	breast_cancer	13	12	NA	NA
TCGA-D8-A27E	TCGA-D8-A27E-01	breast_cancer	13	6	NA	NA
TCGA-D8-A27F	TCGA-D8-A27F-01	breast_cancer	13	7	NA	NA
TCGA-D8-A27G	TCGA-D8-A27G-01	breast_cancer	13	6	NA	NA
TCGA-D8-A27H	TCGA-D8-A27H-01	breast_cancer	13	7	NA	NA
TCGA-D8-A27I	TCGA-D8-A27I-01	breast_cancer	13	9	NA	NA
TCGA-D8-A27K	TCGA-D8-A27K-01	breast_cancer	13	6	NA	NA
TCGA-D8-A27L	TCGA-D8-A27L-01	breast_cancer	13	4	NA	NA
TCGA-D8-A27M	TCGA-D8-A27M-01	breast_cancer	13	8	NA	NA
TCGA-D8-A27N	TCGA-D8-A27N-01	breast_cancer	13	2	NA	NA
TCGA-D8-A27P	TCGA-D8-A27P-01	breast_cancer	13	6	NA	NA
TCGA-D8-A27R	TCGA-D8-A27R-01	breast_cancer	13	2	NA	NA
TCGA-D8-A27T	TCGA-D8-A27T-01	breast_cancer	13	5	NA	NA
TCGA-D8-A27V	TCGA-D8-A27V-01	breast_cancer	13	5	NA	NA
TCGA-D8-A27W	TCGA-D8-A27W-01	breast_cancer	13	2	NA	NA
TCGA-D8-A3Z5	TCGA-D8-A3Z5-01	breast_cancer	13	6	NA	NA
TCGA-D8-A3Z6	TCGA-D8-A3Z6-01	breast_cancer	13	3	NA	NA
TCGA-D8-A4Z1	TCGA-D8-A4Z1-01	breast_cancer	13	6	NA	NA
TCGA-E2-A105	TCGA-E2-A105-01	breast_cancer	13	3	NA	NA
TCGA-E2-A107	TCGA-E2-A107-01	breast_cancer	13	3	NA	NA
TCGA-E2-A108	TCGA-E2-A108-01	breast_cancer	13	4	NA	NA
TCGA-E2-A109	TCGA-E2-A109-01	breast_cancer	13	10	NA	NA
TCGA-E2-A10B	TCGA-E2-A10B-01	breast_cancer	13	5	NA	NA
TCGA-E2-A10C	TCGA-E2-A10C-01	breast_cancer	13	3	NA	NA
TCGA-E2-A10E	TCGA-E2-A10E-01	breast_cancer	13	5	NA	NA
TCGA-E2-A10F	TCGA-E2-A10F-01	breast_cancer	13	6	NA	NA
TCGA-E2-A14N	TCGA-E2-A14N-01	breast_cancer	13	8	NA	NA
TCGA-E2-A14U	TCGA-E2-A14U-01	breast_cancer	13	6	NA	NA
TCGA-E2-A15I	TCGA-E2-A15I-01	breast_cancer	13	11	NA	NA
TCGA-E2-A15J	TCGA-E2-A15J-01	breast_cancer	13	6	NA	NA
TCGA-E2-A15K	TCGA-E2-A15K-06	breast_cancer	13	3	NA	NA
TCGA-E2-A1AZ	TCGA-E2-A1AZ-01	breast_cancer	13	7	NA	NA
TCGA-E2-A1B0	TCGA-E2-A1B0-01	breast_cancer	13	7	NA	NA
TCGA-E2-A1B1	TCGA-E2-A1B1-01	breast_cancer	13	11	NA	NA
TCGA-E2-A1B4	TCGA-E2-A1B4-01	breast_cancer	13	6	NA	NA
TCGA-E2-A1B5	TCGA-E2-A1B5-01	breast_cancer	13	11	NA	NA
TCGA-E2-A1B6	TCGA-E2-A1B6-01	breast_cancer	13	6	NA	NA
TCGA-E2-A1BC	TCGA-E2-A1BC-01	breast_cancer	13	11	NA	NA
TCGA-E2-A1BD	TCGA-E2-A1BD-01	breast_cancer	13	6	NA	NA
TCGA-E2-A1IE	TCGA-E2-A1IE-01	breast_cancer	13	10	NA	NA
TCGA-E2-A1IF	TCGA-E2-A1IF-01	breast_cancer	13	6	NA	NA
TCGA-E2-A1IG	TCGA-E2-A1IG-01	breast_cancer	13	2	NA	NA
TCGA-E2-A1IH	TCGA-E2-A1IH-01	breast_cancer	13	5	NA	NA
TCGA-E2-A1II	TCGA-E2-A1II-01	breast_cancer	13	8	NA	NA
TCGA-E2-A1IJ	TCGA-E2-A1IJ-01	breast_cancer	13	6	NA	NA
TCGA-E2-A1IK	TCGA-E2-A1IK-01	breast_cancer	13	6	NA	NA
TCGA-E2-A1IL	TCGA-E2-A1IL-01	breast_cancer	13	5	NA	NA
TCGA-E2-A1IN	TCGA-E2-A1IN-01	breast_cancer	13	5	NA	NA
TCGA-E2-A1IO	TCGA-E2-A1IO-01	breast_cancer	13	11	NA	NA
TCGA-E2-A1IU	TCGA-E2-A1IU-01	breast_cancer	13	4	NA	NA
TCGA-E2-A1L6	TCGA-E2-A1L6-01	breast_cancer	13	5	NA	NA
TCGA-E2-A1L7	TCGA-E2-A1L7-01	breast_cancer	13	11	NA	NA
TCGA-E2-A1L8	TCGA-E2-A1L8-01	breast_cancer	13	5	NA	NA
TCGA-E2-A1L9	TCGA-E2-A1L9-01	breast_cancer	13	5	NA	NA
TCGA-E2-A1LA	TCGA-E2-A1LA-01	breast_cancer	13	3	NA	NA
TCGA-E2-A1LB	TCGA-E2-A1LB-01	breast_cancer	13	11	NA	NA
TCGA-E2-A1LE	TCGA-E2-A1LE-01	breast_cancer	13	9	NA	NA
TCGA-E2-A1LG	TCGA-E2-A1LG-01	breast_cancer	13	7	NA	NA
TCGA-E2-A1LH	TCGA-E2-A1LH-01	breast_cancer	13	8	NA	NA
TCGA-E2-A1LI	TCGA-E2-A1LI-01	breast_cancer	13	13	NA	NA
TCGA-E2-A1LK	TCGA-E2-A1LK-01	breast_cancer	13	13	NA	NA
TCGA-E2-A1LL	TCGA-E2-A1LL-01	breast_cancer	13	7	NA	NA
TCGA-E2-A2P5	TCGA-E2-A2P5-01	breast_cancer	13	3	NA	NA
TCGA-E2-A2P6	TCGA-E2-A2P6-01	breast_cancer	13	3	NA	NA
TCGA-E2-A3DX	TCGA-E2-A3DX-01	breast_cancer	13	6	NA	NA
TCGA-E2-A56Z	TCGA-E2-A56Z-01	breast_cancer	13	3	NA	NA
TCGA-E2-A570	TCGA-E2-A570-01	breast_cancer	13	6	NA	NA
TCGA-E2-A573	TCGA-E2-A573-01	breast_cancer	13	8	NA	NA
TCGA-E2-A574	TCGA-E2-A574-01	breast_cancer	13	7	NA	NA
TCGA-E9-A1N3	TCGA-E9-A1N3-01	breast_cancer	13	9	NA	NA
TCGA-E9-A1N4	TCGA-E9-A1N4-01	breast_cancer	13	11	NA	NA
TCGA-E9-A1N5	TCGA-E9-A1N5-01	breast_cancer	13	11	NA	NA
TCGA-E9-A1N8	TCGA-E9-A1N8-01	breast_cancer	13	7	NA	NA
TCGA-E9-A1N9	TCGA-E9-A1N9-01	breast_cancer	13	11	NA	NA
TCGA-E9-A1NA	TCGA-E9-A1NA-01	breast_cancer	13	11	NA	NA
TCGA-E9-A1NC	TCGA-E9-A1NC-01	breast_cancer	13	8	NA	NA
TCGA-E9-A1ND	TCGA-E9-A1ND-01	breast_cancer	13	8	NA	NA
TCGA-E9-A1NE	TCGA-E9-A1NE-01	breast_cancer	13	9	NA	NA
TCGA-E9-A1NF	TCGA-E9-A1NF-01	breast_cancer	13	11	NA	NA
TCGA-E9-A1NG	TCGA-E9-A1NG-01	breast_cancer	13	11	NA	NA
TCGA-E9-A1NH	TCGA-E9-A1NH-01	breast_cancer	13	5	NA	NA
TCGA-E9-A1NI	TCGA-E9-A1NI-01	breast_cancer	13	3	NA	NA
TCGA-E9-A1QZ	TCGA-E9-A1QZ-01	breast_cancer	13	9	NA	NA
TCGA-E9-A1R0	TCGA-E9-A1R0-01	breast_cancer	13	6	NA	NA
TCGA-E9-A1R2	TCGA-E9-A1R2-01	breast_cancer	13	2	NA	NA
TCGA-E9-A1R3	TCGA-E9-A1R3-01	breast_cancer	13	5	NA	NA
TCGA-E9-A1R4	TCGA-E9-A1R4-01	breast_cancer	13	4	NA	NA
TCGA-E9-A1R5	TCGA-E9-A1R5-01	breast_cancer	13	5	NA	NA
TCGA-E9-A1R6	TCGA-E9-A1R6-01	breast_cancer	13	4	NA	NA
TCGA-E9-A1R7	TCGA-E9-A1R7-01	breast_cancer	13	11	NA	NA
TCGA-E9-A1RA	TCGA-E9-A1RA-01	breast_cancer	13	5	NA	NA
TCGA-E9-A1RB	TCGA-E9-A1RB-01	breast_cancer	13	12	NA	NA
TCGA-E9-A1RC	TCGA-E9-A1RC-01	breast_cancer	13	12	NA	NA
TCGA-E9-A1RD	TCGA-E9-A1RD-01	breast_cancer	13	5	NA	NA
TCGA-E9-A1RE	TCGA-E9-A1RE-01	breast_cancer	13	10	NA	NA
TCGA-E9-A1RF	TCGA-E9-A1RF-01	breast_cancer	13	12	NA	NA
TCGA-E9-A1RG	TCGA-E9-A1RG-01	breast_cancer	13	3	NA	NA
TCGA-E9-A1RH	TCGA-E9-A1RH-01	breast_cancer	13	11	NA	NA
TCGA-E9-A1RI	TCGA-E9-A1RI-01	breast_cancer	13	11	NA	NA
TCGA-E9-A226	TCGA-E9-A226-01	breast_cancer	13	12	NA	NA
TCGA-E9-A227	TCGA-E9-A227-01	breast_cancer	13	6	NA	NA
TCGA-E9-A228	TCGA-E9-A228-01	breast_cancer	13	12	NA	NA
TCGA-E9-A229	TCGA-E9-A229-01	breast_cancer	13	2	NA	NA
TCGA-E9-A22A	TCGA-E9-A22A-01	breast_cancer	13	12	NA	NA
TCGA-E9-A22B	TCGA-E9-A22B-01	breast_cancer	13	12	NA	NA
TCGA-E9-A22D	TCGA-E9-A22D-01	breast_cancer	13	1	NA	NA
TCGA-E9-A22E	TCGA-E9-A22E-01	breast_cancer	13	12	NA	NA
TCGA-E9-A22G	TCGA-E9-A22G-01	breast_cancer	13	7	NA	NA
TCGA-E9-A22H	TCGA-E9-A22H-01	breast_cancer	13	5	NA	NA
TCGA-E9-A243	TCGA-E9-A243-01	breast_cancer	13	8	NA	NA
TCGA-E9-A244	TCGA-E9-A244-01	breast_cancer	13	8	NA	NA
TCGA-E9-A245	TCGA-E9-A245-01	breast_cancer	13	6	NA	NA
TCGA-E9-A247	TCGA-E9-A247-01	breast_cancer	13	1	NA	NA
TCGA-E9-A248	TCGA-E9-A248-01	breast_cancer	13	7	NA	NA
TCGA-E9-A249	TCGA-E9-A249-01	breast_cancer	13	6	NA	NA
TCGA-E9-A24A	TCGA-E9-A24A-01	breast_cancer	13	5	NA	NA
TCGA-E9-A295	TCGA-E9-A295-01	breast_cancer	13	3	NA	NA
TCGA-E9-A2JS	TCGA-E9-A2JS-01	breast_cancer	13	10	NA	NA
TCGA-E9-A2JT	TCGA-E9-A2JT-01	breast_cancer	13	6	NA	NA
TCGA-E9-A3HO	TCGA-E9-A3HO-01	breast_cancer	13	3	NA	NA
TCGA-E9-A3Q9	TCGA-E9-A3Q9-01	breast_cancer	13	6	NA	NA
TCGA-E9-A3QA	TCGA-E9-A3QA-01	breast_cancer	13	8	NA	NA
TCGA-E9-A3X8	TCGA-E9-A3X8-01	breast_cancer	13	13	NA	NA
TCGA-E9-A54X	TCGA-E9-A54X-01	breast_cancer	13	3	NA	NA
TCGA-E9-A54Y	TCGA-E9-A54Y-01	breast_cancer	13	3	NA	NA
TCGA-E9-A5FK	TCGA-E9-A5FK-01	breast_cancer	13	13	NA	NA
TCGA-E9-A5FL	TCGA-E9-A5FL-01	breast_cancer	13	7	NA	NA
TCGA-E9-A5UO	TCGA-E9-A5UO-01	breast_cancer	13	1	NA	NA
TCGA-E9-A5UP	TCGA-E9-A5UP-01	breast_cancer	13	3	NA	NA
TCGA-EW-A1IW	TCGA-EW-A1IW-01	breast_cancer	13	5	NA	NA
TCGA-EW-A1IX	TCGA-EW-A1IX-01	breast_cancer	13	2	NA	NA
TCGA-EW-A1IY	TCGA-EW-A1IY-01	breast_cancer	13	5	NA	NA
TCGA-EW-A1IZ	TCGA-EW-A1IZ-01	breast_cancer	13	9	NA	NA
TCGA-EW-A1J1	TCGA-EW-A1J1-01	breast_cancer	13	10	NA	NA
TCGA-EW-A1J2	TCGA-EW-A1J2-01	breast_cancer	13	6	NA	NA
TCGA-EW-A1J3	TCGA-EW-A1J3-01	breast_cancer	13	10	NA	NA
TCGA-EW-A1J5	TCGA-EW-A1J5-01	breast_cancer	13	6	NA	NA
TCGA-EW-A1J6	TCGA-EW-A1J6-01	breast_cancer	13	10	NA	NA
TCGA-EW-A1OV	TCGA-EW-A1OV-01	breast_cancer	13	9	NA	NA
TCGA-EW-A1OX	TCGA-EW-A1OX-01	breast_cancer	13	1	NA	NA
TCGA-EW-A1OY	TCGA-EW-A1OY-01	breast_cancer	13	4	NA	NA
TCGA-EW-A1OZ	TCGA-EW-A1OZ-01	breast_cancer	13	3	NA	NA
TCGA-EW-A1P0	TCGA-EW-A1P0-01	breast_cancer	13	10	NA	NA
TCGA-EW-A1P1	TCGA-EW-A1P1-01	breast_cancer	13	6	NA	NA
TCGA-EW-A1P3	TCGA-EW-A1P3-01	breast_cancer	13	1	NA	NA
TCGA-EW-A1P4	TCGA-EW-A1P4-01	breast_cancer	13	7	NA	NA
TCGA-EW-A1P5	TCGA-EW-A1P5-01	breast_cancer	13	5	NA	NA
TCGA-EW-A1P6	TCGA-EW-A1P6-01	breast_cancer	13	4	NA	NA
TCGA-EW-A1P7	TCGA-EW-A1P7-01	breast_cancer	13	6	NA	NA
TCGA-EW-A1P8	TCGA-EW-A1P8-01	breast_cancer	13	7	NA	NA
TCGA-EW-A1PA	TCGA-EW-A1PA-01	breast_cancer	13	2	NA	NA
TCGA-EW-A1PB	TCGA-EW-A1PB-01	breast_cancer	13	8	NA	NA
TCGA-EW-A1PC	TCGA-EW-A1PC-01	breast_cancer	13	3	NA	NA
TCGA-EW-A1PD	TCGA-EW-A1PD-01	breast_cancer	13	2	NA	NA
TCGA-EW-A1PE	TCGA-EW-A1PE-01	breast_cancer	13	5	NA	NA
TCGA-EW-A1PG	TCGA-EW-A1PG-01	breast_cancer	13	6	NA	NA
TCGA-EW-A1PH	TCGA-EW-A1PH-01	breast_cancer	13	7	NA	NA
TCGA-EW-A2FR	TCGA-EW-A2FR-01	breast_cancer	13	9	NA	NA
TCGA-EW-A2FS	TCGA-EW-A2FS-01	breast_cancer	13	2	NA	NA
TCGA-EW-A2FV	TCGA-EW-A2FV-01	breast_cancer	13	2	NA	NA
TCGA-EW-A2FW	TCGA-EW-A2FW-01	breast_cancer	13	1	NA	NA
TCGA-EW-A3E8	TCGA-EW-A3E8-01	breast_cancer	13	9	NA	NA
TCGA-EW-A3U0	TCGA-EW-A3U0-01	breast_cancer	13	8	NA	NA
TCGA-EW-A423	TCGA-EW-A423-01	breast_cancer	13	3	NA	NA
TCGA-GI-A2C8	TCGA-GI-A2C8-01	breast_cancer	13	9	NA	NA
TCGA-GI-A2C9	TCGA-GI-A2C9-01	breast_cancer	13	8	NA	NA
TCGA-GM-A2D9	TCGA-GM-A2D9-01	breast_cancer	13	6	NA	NA
TCGA-GM-A2DA	TCGA-GM-A2DA-01	breast_cancer	13	3	NA	NA
TCGA-GM-A2DB	TCGA-GM-A2DB-01	breast_cancer	13	9	NA	NA
TCGA-GM-A2DC	TCGA-GM-A2DC-01	breast_cancer	13	3	NA	NA
TCGA-GM-A2DD	TCGA-GM-A2DD-01	breast_cancer	13	9	NA	NA
TCGA-GM-A2DF	TCGA-GM-A2DF-01	breast_cancer	13	8	NA	NA
TCGA-GM-A2DH	TCGA-GM-A2DH-01	breast_cancer	13	9	NA	NA
TCGA-GM-A2DI	TCGA-GM-A2DI-01	breast_cancer	13	4	NA	NA
TCGA-GM-A2DK	TCGA-GM-A2DK-01	breast_cancer	13	2	NA	NA
TCGA-GM-A2DL	TCGA-GM-A2DL-01	breast_cancer	13	9	NA	NA
TCGA-GM-A2DM	TCGA-GM-A2DM-01	breast_cancer	13	9	NA	NA
TCGA-GM-A2DN	TCGA-GM-A2DN-01	breast_cancer	13	6	NA	NA
TCGA-GM-A2DO	TCGA-GM-A2DO-01	breast_cancer	13	9	NA	NA
TCGA-GM-A3NW	TCGA-GM-A3NW-01	breast_cancer	13	3	NA	NA
TCGA-GM-A3NY	TCGA-GM-A3NY-01	breast_cancer	13	6	NA	NA
TCGA-GM-A3XG	TCGA-GM-A3XG-01	breast_cancer	13	6	NA	NA
TCGA-GM-A3XL	TCGA-GM-A3XL-01	breast_cancer	13	8	NA	NA
TCGA-GM-A3XN	TCGA-GM-A3XN-01	breast_cancer	13	6	NA	NA
TCGA-GM-A4E0	TCGA-GM-A4E0-01	breast_cancer	13	9	NA	NA
TCGA-GM-A5PV	TCGA-GM-A5PV-01	breast_cancer	13	6	NA	NA
TCGA-GM-A5PX	TCGA-GM-A5PX-01	breast_cancer	13	6	NA	NA
TCGA-HN-A2NL	TCGA-HN-A2NL-01	breast_cancer	13	7	NA	NA
TCGA-HN-A2OB	TCGA-HN-A2OB-01	breast_cancer	13	6	NA	NA
TCGA-JL-A3YW	TCGA-JL-A3YW-01	breast_cancer	13	9	NA	NA
TCGA-JL-A3YX	TCGA-JL-A3YX-01	breast_cancer	13	6	NA	NA
TCGA-LL-A440	TCGA-LL-A440-01	breast_cancer	13	9	NA	NA
TCGA-LL-A441	TCGA-LL-A441-01	breast_cancer	13	8	NA	NA
TCGA-LL-A50Y	TCGA-LL-A50Y-01	breast_cancer	13	6	NA	NA
TCGA-LL-A5YL	TCGA-LL-A5YL-01	breast_cancer	13	6	NA	NA
TCGA-LL-A5YM	TCGA-LL-A5YM-01	breast_cancer	13	3	NA	NA
TCGA-LL-A5YN	TCGA-LL-A5YN-01	breast_cancer	13	13	NA	NA
TCGA-LL-A5YO	TCGA-LL-A5YO-01	breast_cancer	13	9	NA	NA
TCGA-LL-A5YP	TCGA-LL-A5YP-01	breast_cancer	13	8	NA	NA
TCGA-LQ-A4E4	TCGA-LQ-A4E4-01	breast_cancer	13	3	NA	NA
TCGA-MS-A51U	TCGA-MS-A51U-01	breast_cancer	13	9	NA	NA
TCGA-OK-A5Q2	TCGA-OK-A5Q2-01	breast_cancer	13	6	NA	NA
TCGA-OL-A5D6	TCGA-OL-A5D6-01	breast_cancer	13	9	NA	NA
TCGA-OL-A5D7	TCGA-OL-A5D7-01	breast_cancer	13	8	NA	NA
TCGA-OL-A5D8	TCGA-OL-A5D8-01	breast_cancer	13	3	NA	NA
TCGA-OL-A5DA	TCGA-OL-A5DA-01	breast_cancer	13	3	NA	NA
TCGA-OL-A5RU	TCGA-OL-A5RU-01	breast_cancer	13	6	NA	NA
TCGA-OL-A5RV	TCGA-OL-A5RV-01	breast_cancer	13	6	NA	NA
TCGA-OL-A5RW	TCGA-OL-A5RW-01	breast_cancer	13	7	NA	NA
TCGA-OL-A5RX	TCGA-OL-A5RX-01	breast_cancer	13	6	NA	NA
TCGA-OL-A5RY	TCGA-OL-A5RY-01	breast_cancer	13	8	NA	NA
TCGA-OL-A5RZ	TCGA-OL-A5RZ-01	breast_cancer	13	3	NA	NA
TCGA-OL-A5S0	TCGA-OL-A5S0-01	breast_cancer	13	13	NA	NA
TCGA-OL-A66H	TCGA-OL-A66H-01	breast_cancer	13	9	NA	NA
TCGA-OL-A66I	TCGA-OL-A66I-01	breast_cancer	13	8	NA	NA
TCGA-OL-A66J	TCGA-OL-A66J-01	breast_cancer	13	3	NA	NA
TCGA-OL-A66K	TCGA-OL-A66K-01	breast_cancer	13	6	NA	NA
TCGA-PE-A5DC	TCGA-PE-A5DC-01	breast_cancer	13	3	NA	NA
TCGA-PE-A5DD	TCGA-PE-A5DD-01	breast_cancer	13	3	NA	NA
TCGA-PE-A5DE	TCGA-PE-A5DE-01	breast_cancer	13	9	NA	NA
TCGA-BI-A0VR	TCGA-BI-A0VR-01	cervical_cancer	11	4	NA	NA
TCGA-BI-A0VS	TCGA-BI-A0VS-01	cervical_cancer	11	5	NA	NA
TCGA-BI-A20A	TCGA-BI-A20A-01	cervical_cancer	11	6	NA	NA
TCGA-C5-A0TN	TCGA-C5-A0TN-01	cervical_cancer	11	11	NA	NA
TCGA-C5-A1BE	TCGA-C5-A1BE-01	cervical_cancer	11	1	NA	NA
TCGA-C5-A1BF	TCGA-C5-A1BF-01	cervical_cancer	11	6	NA	NA
TCGA-C5-A1BI	TCGA-C5-A1BI-01	cervical_cancer	11	9	NA	NA
TCGA-C5-A1BJ	TCGA-C5-A1BJ-01	cervical_cancer	11	1	NA	NA
TCGA-C5-A1BK	TCGA-C5-A1BK-01	cervical_cancer	11	2	NA	NA
TCGA-C5-A1BL	TCGA-C5-A1BL-01	cervical_cancer	11	1	NA	NA
TCGA-C5-A1BM	TCGA-C5-A1BM-01	cervical_cancer	11	4	NA	NA
TCGA-C5-A1BN	TCGA-C5-A1BN-01	cervical_cancer	11	11	NA	NA
TCGA-C5-A1BQ	TCGA-C5-A1BQ-01	cervical_cancer	11	5	NA	NA
TCGA-C5-A1M5	TCGA-C5-A1M5-01	cervical_cancer	11	6	NA	NA
TCGA-C5-A1M6	TCGA-C5-A1M6-01	cervical_cancer	11	10	NA	NA
TCGA-C5-A1M7	TCGA-C5-A1M7-01	cervical_cancer	11	4	NA	NA
TCGA-C5-A1M8	TCGA-C5-A1M8-01	cervical_cancer	11	7	NA	NA
TCGA-C5-A1M9	TCGA-C5-A1M9-01	cervical_cancer	11	8	NA	NA
TCGA-C5-A1ME	TCGA-C5-A1ME-01	cervical_cancer	11	8	NA	NA
TCGA-C5-A1MF	TCGA-C5-A1MF-01	cervical_cancer	11	10	NA	NA
TCGA-C5-A1MH	TCGA-C5-A1MH-01	cervical_cancer	11	4	NA	NA
TCGA-C5-A1MI	TCGA-C5-A1MI-01	cervical_cancer	11	10	NA	NA
TCGA-C5-A1MJ	TCGA-C5-A1MJ-01	cervical_cancer	11	8	NA	NA
TCGA-C5-A1MK	TCGA-C5-A1MK-01	cervical_cancer	11	4	NA	NA
TCGA-C5-A1ML	TCGA-C5-A1ML-01	cervical_cancer	11	7	NA	NA
TCGA-C5-A1MN	TCGA-C5-A1MN-01	cervical_cancer	11	11	NA	NA
TCGA-C5-A1MP	TCGA-C5-A1MP-01	cervical_cancer	11	7	NA	NA
TCGA-C5-A2LS	TCGA-C5-A2LS-01	cervical_cancer	11	8	NA	NA
TCGA-C5-A2LT	TCGA-C5-A2LT-01	cervical_cancer	11	3	NA	NA
TCGA-C5-A2LV	TCGA-C5-A2LV-01	cervical_cancer	11	3	NA	NA
TCGA-C5-A2LX	TCGA-C5-A2LX-01	cervical_cancer	11	2	NA	NA
TCGA-C5-A2LY	TCGA-C5-A2LY-01	cervical_cancer	11	3	NA	NA
TCGA-C5-A2LZ	TCGA-C5-A2LZ-01	cervical_cancer	11	5	NA	NA
TCGA-C5-A2M1	TCGA-C5-A2M1-01	cervical_cancer	11	8	NA	NA
TCGA-C5-A2M2	TCGA-C5-A2M2-01	cervical_cancer	11	8	NA	NA
TCGA-C5-A3HD	TCGA-C5-A3HD-01	cervical_cancer	11	11	NA	NA
TCGA-C5-A3HE	TCGA-C5-A3HE-01	cervical_cancer	11	11	NA	NA
TCGA-C5-A3HF	TCGA-C5-A3HF-01	cervical_cancer	11	9	NA	NA
TCGA-C5-A3HL	TCGA-C5-A3HL-01	cervical_cancer	11	9	NA	NA
TCGA-C5-A7CG	TCGA-C5-A7CG-01	cervical_cancer	11	7	NA	NA
TCGA-C5-A7CH	TCGA-C5-A7CH-01	cervical_cancer	11	11	NA	NA
TCGA-C5-A7CJ	TCGA-C5-A7CJ-01	cervical_cancer	11	4	NA	NA
TCGA-C5-A7CK	TCGA-C5-A7CK-01	cervical_cancer	11	7	NA	NA
TCGA-C5-A7CL	TCGA-C5-A7CL-01	cervical_cancer	11	7	NA	NA
TCGA-C5-A7CM	TCGA-C5-A7CM-01	cervical_cancer	11	10	NA	NA
TCGA-C5-A7CO	TCGA-C5-A7CO-01	cervical_cancer	11	7	NA	NA
TCGA-C5-A7UC	TCGA-C5-A7UC-01	cervical_cancer	11	11	NA	NA
TCGA-C5-A7UE	TCGA-C5-A7UE-01	cervical_cancer	11	2	NA	NA
TCGA-C5-A7UH	TCGA-C5-A7UH-01	cervical_cancer	11	5	NA	NA
TCGA-C5-A7X3	TCGA-C5-A7X3-01	cervical_cancer	11	11	NA	NA
TCGA-DG-A2KH	TCGA-DG-A2KH-01	cervical_cancer	11	8	NA	NA
TCGA-DG-A2KJ	TCGA-DG-A2KJ-01	cervical_cancer	11	3	NA	NA
TCGA-DG-A2KK	TCGA-DG-A2KK-01	cervical_cancer	11	8	NA	NA
TCGA-DG-A2KL	TCGA-DG-A2KL-01	cervical_cancer	11	4	NA	NA
TCGA-DG-A2KM	TCGA-DG-A2KM-01	cervical_cancer	11	9	NA	NA
TCGA-DR-A0ZL	TCGA-DR-A0ZL-01	cervical_cancer	11	1	NA	NA
TCGA-DR-A0ZM	TCGA-DR-A0ZM-01	cervical_cancer	11	9	NA	NA
TCGA-DS-A0VK	TCGA-DS-A0VK-01	cervical_cancer	11	1	NA	NA
TCGA-DS-A0VL	TCGA-DS-A0VL-01	cervical_cancer	11	1	NA	NA
TCGA-DS-A0VM	TCGA-DS-A0VM-01	cervical_cancer	11	1	NA	NA
TCGA-DS-A0VN	TCGA-DS-A0VN-01	cervical_cancer	11	6	NA	NA
TCGA-DS-A3LQ	TCGA-DS-A3LQ-01	cervical_cancer	11	10	NA	NA
TCGA-DS-A5RQ	TCGA-DS-A5RQ-01	cervical_cancer	11	6	NA	NA
TCGA-DS-A7WF	TCGA-DS-A7WF-01	cervical_cancer	11	8	NA	NA
TCGA-DS-A7WH	TCGA-DS-A7WH-01	cervical_cancer	11	8	NA	NA
TCGA-DS-A7WI	TCGA-DS-A7WI-01	cervical_cancer	11	11	NA	NA
TCGA-EA-A1QS	TCGA-EA-A1QS-01	cervical_cancer	11	9	NA	NA
TCGA-EA-A1QT	TCGA-EA-A1QT-01	cervical_cancer	11	7	NA	NA
TCGA-EA-A3HQ	TCGA-EA-A3HQ-01	cervical_cancer	11	4	NA	NA
TCGA-EA-A3HR	TCGA-EA-A3HR-01	cervical_cancer	11	5	NA	NA
TCGA-EA-A3HT	TCGA-EA-A3HT-01	cervical_cancer	11	4	NA	NA
TCGA-EA-A3QD	TCGA-EA-A3QD-01	cervical_cancer	11	2	NA	NA
TCGA-EA-A3QE	TCGA-EA-A3QE-01	cervical_cancer	11	1	NA	NA
TCGA-EA-A3Y4	TCGA-EA-A3Y4-01	cervical_cancer	11	11	NA	NA
TCGA-EA-A410	TCGA-EA-A410-01	cervical_cancer	11	9	NA	NA
TCGA-EA-A411	TCGA-EA-A411-01	cervical_cancer	11	1	NA	NA
TCGA-EA-A439	TCGA-EA-A439-01	cervical_cancer	11	10	NA	NA
TCGA-EA-A43B	TCGA-EA-A43B-01	cervical_cancer	11	11	NA	NA
TCGA-EA-A44S	TCGA-EA-A44S-01	cervical_cancer	11	1	NA	NA
TCGA-EA-A4BA	TCGA-EA-A4BA-01	cervical_cancer	11	10	NA	NA
TCGA-EA-A50E	TCGA-EA-A50E-01	cervical_cancer	11	2	NA	NA
TCGA-EA-A556	TCGA-EA-A556-01	cervical_cancer	11	10	NA	NA
TCGA-EA-A5FO	TCGA-EA-A5FO-01	cervical_cancer	11	9	NA	NA
TCGA-EA-A5O9	TCGA-EA-A5O9-01	cervical_cancer	11	10	NA	NA
TCGA-EA-A5ZD	TCGA-EA-A5ZD-01	cervical_cancer	11	4	NA	NA
TCGA-EA-A5ZE	TCGA-EA-A5ZE-01	cervical_cancer	11	7	NA	NA
TCGA-EA-A5ZF	TCGA-EA-A5ZF-01	cervical_cancer	11	10	NA	NA
TCGA-EA-A6QX	TCGA-EA-A6QX-01	cervical_cancer	11	1	NA	NA
TCGA-EA-A78R	TCGA-EA-A78R-01	cervical_cancer	11	2	NA	NA
TCGA-EK-A2GZ	TCGA-EK-A2GZ-01	cervical_cancer	11	5	NA	NA
TCGA-EK-A2H0	TCGA-EK-A2H0-01	cervical_cancer	11	6	NA	NA
TCGA-EK-A2H1	TCGA-EK-A2H1-01	cervical_cancer	11	11	NA	NA
TCGA-EK-A2IP	TCGA-EK-A2IP-01	cervical_cancer	11	11	NA	NA
TCGA-EK-A2PG	TCGA-EK-A2PG-01	cervical_cancer	11	5	NA	NA
TCGA-EK-A2PI	TCGA-EK-A2PI-01	cervical_cancer	11	7	NA	NA
TCGA-EK-A2PK	TCGA-EK-A2PK-01	cervical_cancer	11	3	NA	NA
TCGA-EK-A2PL	TCGA-EK-A2PL-01	cervical_cancer	11	11	NA	NA
TCGA-EK-A2PM	TCGA-EK-A2PM-01	cervical_cancer	11	5	NA	NA
TCGA-EK-A2R7	TCGA-EK-A2R7-01	cervical_cancer	11	10	NA	NA
TCGA-EK-A2R8	TCGA-EK-A2R8-01	cervical_cancer	11	11	NA	NA
TCGA-EK-A2R9	TCGA-EK-A2R9-01	cervical_cancer	11	6	NA	NA
TCGA-EK-A2RA	TCGA-EK-A2RA-01	cervical_cancer	11	4	NA	NA
TCGA-EK-A2RB	TCGA-EK-A2RB-01	cervical_cancer	11	1	NA	NA
TCGA-EK-A2RC	TCGA-EK-A2RC-01	cervical_cancer	11	1	NA	NA
TCGA-EK-A2RE	TCGA-EK-A2RE-01	cervical_cancer	11	11	NA	NA
TCGA-EK-A2RJ	TCGA-EK-A2RJ-01	cervical_cancer	11	5	NA	NA
TCGA-EK-A2RK	TCGA-EK-A2RK-01	cervical_cancer	11	5	NA	NA
TCGA-EK-A2RL	TCGA-EK-A2RL-01	cervical_cancer	11	8	NA	NA
TCGA-EK-A2RM	TCGA-EK-A2RM-01	cervical_cancer	11	3	NA	NA
TCGA-EK-A2RN	TCGA-EK-A2RN-01	cervical_cancer	11	4	NA	NA
TCGA-EK-A2RO	TCGA-EK-A2RO-01	cervical_cancer	11	4	NA	NA
TCGA-EK-A3GJ	TCGA-EK-A3GJ-01	cervical_cancer	11	6	NA	NA
TCGA-EK-A3GK	TCGA-EK-A3GK-01	cervical_cancer	11	5	NA	NA
TCGA-EK-A3GM	TCGA-EK-A3GM-01	cervical_cancer	11	8	NA	NA
TCGA-EK-A3GN	TCGA-EK-A3GN-01	cervical_cancer	11	4	NA	NA
TCGA-EX-A1H5	TCGA-EX-A1H5-01	cervical_cancer	11	7	NA	NA
TCGA-EX-A1H6	TCGA-EX-A1H6-01	cervical_cancer	11	8	NA	NA
TCGA-EX-A3L1	TCGA-EX-A3L1-01	cervical_cancer	11	11	NA	NA
TCGA-EX-A449	TCGA-EX-A449-01	cervical_cancer	11	8	NA	NA
TCGA-EX-A69L	TCGA-EX-A69L-01	cervical_cancer	11	6	NA	NA
TCGA-EX-A69M	TCGA-EX-A69M-01	cervical_cancer	11	7	NA	NA
TCGA-FU-A23K	TCGA-FU-A23K-01	cervical_cancer	11	10	NA	NA
TCGA-FU-A23L	TCGA-FU-A23L-01	cervical_cancer	11	5	NA	NA
TCGA-FU-A2QG	TCGA-FU-A2QG-01	cervical_cancer	11	11	NA	NA
TCGA-FU-A3EO	TCGA-FU-A3EO-01	cervical_cancer	11	8	NA	NA
TCGA-FU-A3HY	TCGA-FU-A3HY-01	cervical_cancer	11	1	NA	NA
TCGA-FU-A3HZ	TCGA-FU-A3HZ-01	cervical_cancer	11	9	NA	NA
TCGA-FU-A3NI	TCGA-FU-A3NI-01	cervical_cancer	11	7	NA	NA
TCGA-FU-A3TQ	TCGA-FU-A3TQ-01	cervical_cancer	11	4	NA	NA
TCGA-FU-A3TX	TCGA-FU-A3TX-01	cervical_cancer	11	7	NA	NA
TCGA-FU-A3WB	TCGA-FU-A3WB-01	cervical_cancer	11	7	NA	NA
TCGA-FU-A3YQ	TCGA-FU-A3YQ-01	cervical_cancer	11	9	NA	NA
TCGA-FU-A40J	TCGA-FU-A40J-01	cervical_cancer	11	8	NA	NA
TCGA-FU-A57G	TCGA-FU-A57G-01	cervical_cancer	11	10	NA	NA
TCGA-FU-A5XV	TCGA-FU-A5XV-01	cervical_cancer	11	11	NA	NA
TCGA-FU-A770	TCGA-FU-A770-01	cervical_cancer	11	8	NA	NA
TCGA-HG-A2PA	TCGA-HG-A2PA-01	cervical_cancer	11	1	NA	NA
TCGA-HM-A3JJ	TCGA-HM-A3JJ-01	cervical_cancer	11	3	NA	NA
TCGA-HM-A3JK	TCGA-HM-A3JK-01	cervical_cancer	11	4	NA	NA
TCGA-HM-A4S6	TCGA-HM-A4S6-01	cervical_cancer	11	4	NA	NA
TCGA-HM-A6W2	TCGA-HM-A6W2-01	cervical_cancer	11	3	NA	NA
TCGA-IR-A3L7	TCGA-IR-A3L7-01	cervical_cancer	11	1	NA	NA
TCGA-IR-A3LA	TCGA-IR-A3LA-01	cervical_cancer	11	5	NA	NA
TCGA-IR-A3LB	TCGA-IR-A3LB-01	cervical_cancer	11	8	NA	NA
TCGA-IR-A3LC	TCGA-IR-A3LC-01	cervical_cancer	11	4	NA	NA
TCGA-IR-A3LF	TCGA-IR-A3LF-01	cervical_cancer	11	8	NA	NA
TCGA-IR-A3LH	TCGA-IR-A3LH-01	cervical_cancer	11	2	NA	NA
TCGA-IR-A3LI	TCGA-IR-A3LI-01	cervical_cancer	11	8	NA	NA
TCGA-IR-A3LK	TCGA-IR-A3LK-01	cervical_cancer	11	5	NA	NA
TCGA-IR-A3LL	TCGA-IR-A3LL-01	cervical_cancer	11	2	NA	NA
TCGA-JW-A5VG	TCGA-JW-A5VG-01	cervical_cancer	11	11	NA	NA
TCGA-JW-A5VH	TCGA-JW-A5VH-01	cervical_cancer	11	9	NA	NA
TCGA-JW-A5VI	TCGA-JW-A5VI-01	cervical_cancer	11	11	NA	NA
TCGA-JW-A5VJ	TCGA-JW-A5VJ-01	cervical_cancer	11	1	NA	NA
TCGA-JW-A5VK	TCGA-JW-A5VK-01	cervical_cancer	11	10	NA	NA
TCGA-JW-A5VL	TCGA-JW-A5VL-01	cervical_cancer	11	5	NA	NA
TCGA-JW-A69B	TCGA-JW-A69B-01	cervical_cancer	11	8	NA	NA
TCGA-JW-A852	TCGA-JW-A852-01	cervical_cancer	11	2	NA	NA
TCGA-JX-A3PZ	TCGA-JX-A3PZ-01	cervical_cancer	11	11	NA	NA
TCGA-JX-A3Q0	TCGA-JX-A3Q0-01	cervical_cancer	11	4	NA	NA
TCGA-JX-A3Q8	TCGA-JX-A3Q8-01	cervical_cancer	11	10	NA	NA
TCGA-JX-A5QV	TCGA-JX-A5QV-01	cervical_cancer	11	10	NA	NA
TCGA-LP-A4AU	TCGA-LP-A4AU-01	cervical_cancer	11	11	NA	NA
TCGA-LP-A4AV	TCGA-LP-A4AV-01	cervical_cancer	11	2	NA	NA
TCGA-LP-A4AW	TCGA-LP-A4AW-01	cervical_cancer	11	11	NA	NA
TCGA-LP-A4AX	TCGA-LP-A4AX-01	cervical_cancer	11	11	NA	NA
TCGA-LP-A5U2	TCGA-LP-A5U2-01	cervical_cancer	11	4	NA	NA
TCGA-LP-A5U3	TCGA-LP-A5U3-01	cervical_cancer	11	7	NA	NA
TCGA-LP-A7HU	TCGA-LP-A7HU-01	cervical_cancer	11	8	NA	NA
TCGA-MU-A51Y	TCGA-MU-A51Y-01	cervical_cancer	11	4	NA	NA
TCGA-MU-A5YI	TCGA-MU-A5YI-01	cervical_cancer	11	6	NA	NA
TCGA-MY-A5BD	TCGA-MY-A5BD-01	cervical_cancer	11	8	NA	NA
TCGA-MY-A5BE	TCGA-MY-A5BE-01	cervical_cancer	11	2	NA	NA
TCGA-MY-A5BF	TCGA-MY-A5BF-01	cervical_cancer	11	3	NA	NA
TCGA-Q1-A5R1	TCGA-Q1-A5R1-01	cervical_cancer	11	8	NA	NA
TCGA-Q1-A5R2	TCGA-Q1-A5R2-01	cervical_cancer	11	2	NA	NA
TCGA-Q1-A5R3	TCGA-Q1-A5R3-01	cervical_cancer	11	10	NA	NA
TCGA-Q1-A6DT	TCGA-Q1-A6DT-01	cervical_cancer	11	5	NA	NA
TCGA-Q1-A6DV	TCGA-Q1-A6DV-01	cervical_cancer	11	9	NA	NA
TCGA-Q1-A6DW	TCGA-Q1-A6DW-01	cervical_cancer	11	7	NA	NA
TCGA-Q1-A73O	TCGA-Q1-A73O-01	cervical_cancer	11	9	NA	NA
TCGA-Q1-A73P	TCGA-Q1-A73P-01	cervical_cancer	11	8	NA	NA
TCGA-Q1-A73Q	TCGA-Q1-A73Q-01	cervical_cancer	11	7	NA	NA
TCGA-Q1-A73R	TCGA-Q1-A73R-01	cervical_cancer	11	8	NA	NA
TCGA-Q1-A73S	TCGA-Q1-A73S-01	cervical_cancer	11	10	NA	NA
TCGA-R2-A69V	TCGA-R2-A69V-01	cervical_cancer	11	2	NA	NA
TCGA-RA-A741	TCGA-RA-A741-01	cervical_cancer	11	6	NA	NA
TCGA-UC-A7PD	TCGA-UC-A7PD-01	cervical_cancer	11	11	NA	NA
TCGA-UC-A7PF	TCGA-UC-A7PF-01	cervical_cancer	11	2	NA	NA
TCGA-WL-A834	TCGA-WL-A834-01	cervical_cancer	11	7	NA	NA
TCGA-3X-AAVA	TCGA-3X-AAVA-01	cholangiocarcinoma	3	2	NA	NA
TCGA-3X-AAVB	TCGA-3X-AAVB-01	cholangiocarcinoma	3	3	NA	NA
TCGA-3X-AAVC	TCGA-3X-AAVC-01	cholangiocarcinoma	3	3	NA	NA
TCGA-3X-AAVE	TCGA-3X-AAVE-01	cholangiocarcinoma	3	1	NA	NA
TCGA-4G-AAZO	TCGA-4G-AAZO-01	cholangiocarcinoma	3	2	NA	NA
TCGA-4G-AAZT	TCGA-4G-AAZT-01	cholangiocarcinoma	3	1	NA	NA
TCGA-W5-AA2G	TCGA-W5-AA2G-01	cholangiocarcinoma	3	2	NA	NA
TCGA-W5-AA2H	TCGA-W5-AA2H-01	cholangiocarcinoma	3	3	NA	NA
TCGA-W5-AA2I	TCGA-W5-AA2I-01	cholangiocarcinoma	3	1	NA	NA
TCGA-W5-AA2O	TCGA-W5-AA2O-01	cholangiocarcinoma	3	2	NA	NA
TCGA-W5-AA2Q	TCGA-W5-AA2Q-01	cholangiocarcinoma	3	3	NA	NA
TCGA-W5-AA2R	TCGA-W5-AA2R-01	cholangiocarcinoma	3	1	NA	NA
TCGA-W5-AA2T	TCGA-W5-AA2T-01	cholangiocarcinoma	3	2	NA	NA
TCGA-W5-AA2U	TCGA-W5-AA2U-01	cholangiocarcinoma	3	2	NA	NA
TCGA-W5-AA2W	TCGA-W5-AA2W-01	cholangiocarcinoma	3	2	NA	NA
TCGA-W5-AA2X	TCGA-W5-AA2X-01	cholangiocarcinoma	3	3	NA	NA
TCGA-W5-AA2Z	TCGA-W5-AA2Z-01	cholangiocarcinoma	3	1	NA	NA
TCGA-W5-AA30	TCGA-W5-AA30-01	cholangiocarcinoma	3	1	NA	NA
TCGA-W5-AA31	TCGA-W5-AA31-01	cholangiocarcinoma	3	1	NA	NA
TCGA-W5-AA33	TCGA-W5-AA33-01	cholangiocarcinoma	3	1	NA	NA
TCGA-W5-AA34	TCGA-W5-AA34-01	cholangiocarcinoma	3	1	NA	NA
TCGA-W5-AA38	TCGA-W5-AA38-01	cholangiocarcinoma	3	1	NA	NA
TCGA-W5-AA39	TCGA-W5-AA39-01	cholangiocarcinoma	3	3	NA	NA
TCGA-W6-AA0S	TCGA-W6-AA0S-01	cholangiocarcinoma	3	2	NA	NA
TCGA-WD-A7RX	TCGA-WD-A7RX-01	cholangiocarcinoma	3	1	NA	NA
TCGA-YR-A95A	TCGA-YR-A95A-01	cholangiocarcinoma	3	2	NA	NA
TCGA-ZD-A8I3	TCGA-ZD-A8I3-01	cholangiocarcinoma	3	1	NA	NA
TCGA-ZH-A8Y1	TCGA-ZH-A8Y1-01	cholangiocarcinoma	3	3	NA	NA
TCGA-ZH-A8Y2	TCGA-ZH-A8Y2-01	cholangiocarcinoma	3	3	NA	NA
TCGA-ZH-A8Y4	TCGA-ZH-A8Y4-01	cholangiocarcinoma	3	2	NA	NA
TCGA-ZH-A8Y5	TCGA-ZH-A8Y5-01	cholangiocarcinoma	3	2	NA	NA
TCGA-ZH-A8Y6	TCGA-ZH-A8Y6-01	cholangiocarcinoma	3	3	NA	NA
TCGA-ZH-A8Y8	TCGA-ZH-A8Y8-01	cholangiocarcinoma	3	1	NA	NA
TCGA-ZU-A8S4	TCGA-ZU-A8S4-01	cholangiocarcinoma	3	3	NA	NA
TCGA-KL-8324	TCGA-KL-8324-01	chromophobe_renal_cell_carcinoma	7	5	NA	NA
TCGA-KL-8325	TCGA-KL-8325-01	chromophobe_renal_cell_carcinoma	7	6	NA	NA
TCGA-KL-8326	TCGA-KL-8326-01	chromophobe_renal_cell_carcinoma	7	1	NA	NA
TCGA-KL-8327	TCGA-KL-8327-01	chromophobe_renal_cell_carcinoma	7	3	NA	NA
TCGA-KL-8328	TCGA-KL-8328-01	chromophobe_renal_cell_carcinoma	7	6	NA	NA
TCGA-KL-8329	TCGA-KL-8329-01	chromophobe_renal_cell_carcinoma	7	2	NA	NA
TCGA-KL-8330	TCGA-KL-8330-01	chromophobe_renal_cell_carcinoma	7	6	NA	NA
TCGA-KL-8331	TCGA-KL-8331-01	chromophobe_renal_cell_carcinoma	7	6	NA	NA
TCGA-KL-8332	TCGA-KL-8332-01	chromophobe_renal_cell_carcinoma	7	6	NA	NA
TCGA-KL-8333	TCGA-KL-8333-01	chromophobe_renal_cell_carcinoma	7	1	NA	NA
TCGA-KL-8334	TCGA-KL-8334-01	chromophobe_renal_cell_carcinoma	7	2	NA	NA
TCGA-KL-8335	TCGA-KL-8335-01	chromophobe_renal_cell_carcinoma	7	6	NA	NA
TCGA-KL-8336	TCGA-KL-8336-01	chromophobe_renal_cell_carcinoma	7	6	NA	NA
TCGA-KL-8337	TCGA-KL-8337-01	chromophobe_renal_cell_carcinoma	7	6	NA	NA
TCGA-KL-8338	TCGA-KL-8338-01	chromophobe_renal_cell_carcinoma	7	2	NA	NA
TCGA-KL-8339	TCGA-KL-8339-01	chromophobe_renal_cell_carcinoma	7	7	NA	NA
TCGA-KL-8340	TCGA-KL-8340-01	chromophobe_renal_cell_carcinoma	7	2	NA	NA
TCGA-KL-8341	TCGA-KL-8341-01	chromophobe_renal_cell_carcinoma	7	7	NA	NA
TCGA-KL-8342	TCGA-KL-8342-01	chromophobe_renal_cell_carcinoma	7	6	NA	NA
TCGA-KL-8343	TCGA-KL-8343-01	chromophobe_renal_cell_carcinoma	7	1	NA	NA
TCGA-KL-8344	TCGA-KL-8344-01	chromophobe_renal_cell_carcinoma	7	1	NA	NA
TCGA-KL-8345	TCGA-KL-8345-01	chromophobe_renal_cell_carcinoma	7	6	NA	NA
TCGA-KL-8346	TCGA-KL-8346-01	chromophobe_renal_cell_carcinoma	7	5	NA	NA
TCGA-KM-8438	TCGA-KM-8438-01	chromophobe_renal_cell_carcinoma	7	3	NA	NA
TCGA-KM-8439	TCGA-KM-8439-01	chromophobe_renal_cell_carcinoma	7	1	NA	NA
TCGA-KM-8440	TCGA-KM-8440-01	chromophobe_renal_cell_carcinoma	7	4	NA	NA
TCGA-KM-8441	TCGA-KM-8441-01	chromophobe_renal_cell_carcinoma	7	1	NA	NA
TCGA-KM-8442	TCGA-KM-8442-01	chromophobe_renal_cell_carcinoma	7	6	NA	NA
TCGA-KM-8443	TCGA-KM-8443-01	chromophobe_renal_cell_carcinoma	7	3	NA	NA
TCGA-KM-8476	TCGA-KM-8476-01	chromophobe_renal_cell_carcinoma	7	4	NA	NA
TCGA-KM-8477	TCGA-KM-8477-01	chromophobe_renal_cell_carcinoma	7	1	NA	NA
TCGA-KM-8639	TCGA-KM-8639-01	chromophobe_renal_cell_carcinoma	7	1	NA	NA
TCGA-KN-8418	TCGA-KN-8418-01	chromophobe_renal_cell_carcinoma	7	2	NA	NA
TCGA-KN-8419	TCGA-KN-8419-01	chromophobe_renal_cell_carcinoma	7	5	NA	NA
TCGA-KN-8421	TCGA-KN-8421-01	chromophobe_renal_cell_carcinoma	7	5	NA	NA
TCGA-KN-8422	TCGA-KN-8422-01	chromophobe_renal_cell_carcinoma	7	3	NA	NA
TCGA-KN-8423	TCGA-KN-8423-01	chromophobe_renal_cell_carcinoma	7	5	NA	NA
TCGA-KN-8424	TCGA-KN-8424-01	chromophobe_renal_cell_carcinoma	7	2	NA	NA
TCGA-KN-8425	TCGA-KN-8425-01	chromophobe_renal_cell_carcinoma	7	3	NA	NA
TCGA-KN-8426	TCGA-KN-8426-01	chromophobe_renal_cell_carcinoma	7	5	NA	NA
TCGA-KN-8427	TCGA-KN-8427-01	chromophobe_renal_cell_carcinoma	7	7	NA	NA
TCGA-KN-8428	TCGA-KN-8428-01	chromophobe_renal_cell_carcinoma	7	7	NA	NA
TCGA-KN-8429	TCGA-KN-8429-01	chromophobe_renal_cell_carcinoma	7	2	NA	NA
TCGA-KN-8430	TCGA-KN-8430-01	chromophobe_renal_cell_carcinoma	7	5	NA	NA
TCGA-KN-8431	TCGA-KN-8431-01	chromophobe_renal_cell_carcinoma	7	6	NA	NA
TCGA-KN-8432	TCGA-KN-8432-01	chromophobe_renal_cell_carcinoma	7	7	NA	NA
TCGA-KN-8433	TCGA-KN-8433-01	chromophobe_renal_cell_carcinoma	7	7	NA	NA
TCGA-KN-8434	TCGA-KN-8434-01	chromophobe_renal_cell_carcinoma	7	2	NA	NA
TCGA-KN-8435	TCGA-KN-8435-01	chromophobe_renal_cell_carcinoma	7	4	NA	NA
TCGA-KN-8436	TCGA-KN-8436-01	chromophobe_renal_cell_carcinoma	7	7	NA	NA
TCGA-KN-8437	TCGA-KN-8437-01	chromophobe_renal_cell_carcinoma	7	1	NA	NA
TCGA-KO-8403	TCGA-KO-8403-01	chromophobe_renal_cell_carcinoma	7	2	NA	NA
TCGA-KO-8404	TCGA-KO-8404-01	chromophobe_renal_cell_carcinoma	7	7	NA	NA
TCGA-KO-8405	TCGA-KO-8405-01	chromophobe_renal_cell_carcinoma	7	1	NA	NA
TCGA-KO-8406	TCGA-KO-8406-01	chromophobe_renal_cell_carcinoma	7	4	NA	NA
TCGA-KO-8407	TCGA-KO-8407-01	chromophobe_renal_cell_carcinoma	7	2	NA	NA
TCGA-KO-8408	TCGA-KO-8408-01	chromophobe_renal_cell_carcinoma	7	6	NA	NA
TCGA-KO-8409	TCGA-KO-8409-01	chromophobe_renal_cell_carcinoma	7	3	NA	NA
TCGA-KO-8410	TCGA-KO-8410-01	chromophobe_renal_cell_carcinoma	7	5	NA	NA
TCGA-KO-8411	TCGA-KO-8411-01	chromophobe_renal_cell_carcinoma	7	6	NA	NA
TCGA-KO-8413	TCGA-KO-8413-01	chromophobe_renal_cell_carcinoma	7	5	NA	NA
TCGA-KO-8414	TCGA-KO-8414-01	chromophobe_renal_cell_carcinoma	7	5	NA	NA
TCGA-KO-8415	TCGA-KO-8415-01	chromophobe_renal_cell_carcinoma	7	6	NA	NA
TCGA-KO-8416	TCGA-KO-8416-01	chromophobe_renal_cell_carcinoma	7	4	NA	NA
TCGA-KO-8417	TCGA-KO-8417-01	chromophobe_renal_cell_carcinoma	7	4	NA	NA
TCGA-A3-3357	TCGA-A3-3357-01	clear_cell_renal_cell_carcinoma	4	1	10	1b
TCGA-A3-3358	TCGA-A3-3358-01	clear_cell_renal_cell_carcinoma	4	2	10	2d
TCGA-A3-3367	TCGA-A3-3367-01	clear_cell_renal_cell_carcinoma	4	1	10	2b
TCGA-A3-3370	TCGA-A3-3370-01	clear_cell_renal_cell_carcinoma	4	1	10	1b
TCGA-A3-3373	TCGA-A3-3373-01	clear_cell_renal_cell_carcinoma	4	2	10	2b
TCGA-A3-3376	TCGA-A3-3376-01	clear_cell_renal_cell_carcinoma	4	1	10	1a
TCGA-A3-3385	TCGA-A3-3385-01	clear_cell_renal_cell_carcinoma	4	2	10	2b
TCGA-A3-3387	TCGA-A3-3387-01	clear_cell_renal_cell_carcinoma	4	3	10	3b
TCGA-AK-3425	TCGA-AK-3425-01	clear_cell_renal_cell_carcinoma	4	2	10	3c/2
TCGA-AK-3428	TCGA-AK-3428-01	clear_cell_renal_cell_carcinoma	4	1	10	1a
TCGA-AK-3431	TCGA-AK-3431-01	clear_cell_renal_cell_carcinoma	4	1	10	1b
TCGA-AK-3434	TCGA-AK-3434-01	clear_cell_renal_cell_carcinoma	4	2	10	2c
TCGA-AK-3440	TCGA-AK-3440-01	clear_cell_renal_cell_carcinoma	4	2	10	2a
TCGA-AK-3445	TCGA-AK-3445-01	clear_cell_renal_cell_carcinoma	4	4	10	4
TCGA-AK-3450	TCGA-AK-3450-01	clear_cell_renal_cell_carcinoma	4	4	10	4
TCGA-AK-3453	TCGA-AK-3453-01	clear_cell_renal_cell_carcinoma	4	2	10	2a
TCGA-AK-3454	TCGA-AK-3454-01	clear_cell_renal_cell_carcinoma	4	2	10	2c
TCGA-AK-3458	TCGA-AK-3458-01	clear_cell_renal_cell_carcinoma	4	2	10	2c
TCGA-AK-3460	TCGA-AK-3460-01	clear_cell_renal_cell_carcinoma	4	1	10	1b
TCGA-AK-3461	TCGA-AK-3461-01	clear_cell_renal_cell_carcinoma	4	2	10	2c
TCGA-B0-4690	TCGA-B0-4690-01	clear_cell_renal_cell_carcinoma	4	4	10	4
TCGA-B0-4691	TCGA-B0-4691-01	clear_cell_renal_cell_carcinoma	4	2	10	3c/2
TCGA-B0-4693	TCGA-B0-4693-01	clear_cell_renal_cell_carcinoma	4	2	10	2d
TCGA-B0-4694	TCGA-B0-4694-01	clear_cell_renal_cell_carcinoma	4	2	10	2c
TCGA-B0-4697	TCGA-B0-4697-01	clear_cell_renal_cell_carcinoma	4	1	10	1a
TCGA-B0-4700	TCGA-B0-4700-01	clear_cell_renal_cell_carcinoma	4	3	10	3c/2
TCGA-B0-4703	TCGA-B0-4703-01	clear_cell_renal_cell_carcinoma	4	4	10	4
TCGA-B0-4706	TCGA-B0-4706-01	clear_cell_renal_cell_carcinoma	4	1	10	1a
TCGA-B0-4707	TCGA-B0-4707-01	clear_cell_renal_cell_carcinoma	4	4	10	4
TCGA-B0-4710	TCGA-B0-4710-01	clear_cell_renal_cell_carcinoma	4	2	10	2b
TCGA-B0-4712	TCGA-B0-4712-01	clear_cell_renal_cell_carcinoma	4	2	10	3c/2
TCGA-B0-4713	TCGA-B0-4713-01	clear_cell_renal_cell_carcinoma	4	4	10	4
TCGA-B0-4714	TCGA-B0-4714-01	clear_cell_renal_cell_carcinoma	4	4	10	4
TCGA-B0-4718	TCGA-B0-4718-01	clear_cell_renal_cell_carcinoma	4	2	10	3c/2
TCGA-B0-4810	TCGA-B0-4810-01	clear_cell_renal_cell_carcinoma	4	2	10	2c
TCGA-B0-4811	TCGA-B0-4811-01	clear_cell_renal_cell_carcinoma	4	2	10	3c/2
TCGA-B0-4813	TCGA-B0-4813-01	clear_cell_renal_cell_carcinoma	4	2	10	2a
TCGA-B0-4814	TCGA-B0-4814-01	clear_cell_renal_cell_carcinoma	4	1	10	2b
TCGA-B0-4815	TCGA-B0-4815-01	clear_cell_renal_cell_carcinoma	4	3	10	3c/2
TCGA-B0-4816	TCGA-B0-4816-01	clear_cell_renal_cell_carcinoma	4	1	10	1a
TCGA-B0-4817	TCGA-B0-4817-01	clear_cell_renal_cell_carcinoma	4	3	10	3c/2
TCGA-B0-4818	TCGA-B0-4818-01	clear_cell_renal_cell_carcinoma	4	1	10	1a
TCGA-B0-4819	TCGA-B0-4819-01	clear_cell_renal_cell_carcinoma	4	3	10	3c/2
TCGA-B0-4822	TCGA-B0-4822-01	clear_cell_renal_cell_carcinoma	4	4	10	4
TCGA-B0-4823	TCGA-B0-4823-01	clear_cell_renal_cell_carcinoma	4	2	10	2d
TCGA-B0-4824	TCGA-B0-4824-01	clear_cell_renal_cell_carcinoma	4	4	10	4
TCGA-B0-4827	TCGA-B0-4827-01	clear_cell_renal_cell_carcinoma	4	1	10	1a
TCGA-B0-4828	TCGA-B0-4828-01	clear_cell_renal_cell_carcinoma	4	2	10	3c/2
TCGA-B0-4841	TCGA-B0-4841-01	clear_cell_renal_cell_carcinoma	4	2	10	3c/2
TCGA-B0-4842	TCGA-B0-4842-01	clear_cell_renal_cell_carcinoma	4	3	10	3c/2
TCGA-B0-4843	TCGA-B0-4843-01	clear_cell_renal_cell_carcinoma	4	1	10	1a
TCGA-B0-4844	TCGA-B0-4844-01	clear_cell_renal_cell_carcinoma	4	2	10	3c/2
TCGA-B0-4845	TCGA-B0-4845-01	clear_cell_renal_cell_carcinoma	4	4	10	4
TCGA-B0-4846	TCGA-B0-4846-01	clear_cell_renal_cell_carcinoma	4	1	10	1a
TCGA-B0-4847	TCGA-B0-4847-01	clear_cell_renal_cell_carcinoma	4	3	10	3b
TCGA-B0-4848	TCGA-B0-4848-01	clear_cell_renal_cell_carcinoma	4	4	10	4
TCGA-B0-4849	TCGA-B0-4849-01	clear_cell_renal_cell_carcinoma	4	2	10	2c
TCGA-B0-4852	TCGA-B0-4852-01	clear_cell_renal_cell_carcinoma	4	2	10	2b
TCGA-B0-4945	TCGA-B0-4945-01	clear_cell_renal_cell_carcinoma	4	3	10	3b
TCGA-B0-5080	TCGA-B0-5080-01	clear_cell_renal_cell_carcinoma	4	1	10	1a
TCGA-B0-5092	TCGA-B0-5092-01	clear_cell_renal_cell_carcinoma	4	3	10	3c/2
TCGA-B0-5094	TCGA-B0-5094-01	clear_cell_renal_cell_carcinoma	4	2	10	3c/2
TCGA-B0-5095	TCGA-B0-5095-01	clear_cell_renal_cell_carcinoma	4	3	10	3c/2
TCGA-B0-5096	TCGA-B0-5096-01	clear_cell_renal_cell_carcinoma	4	3	10	3c/2
TCGA-B0-5097	TCGA-B0-5097-01	clear_cell_renal_cell_carcinoma	4	3	10	3c/2
TCGA-B0-5098	TCGA-B0-5098-01	clear_cell_renal_cell_carcinoma	4	2	10	2a
TCGA-B0-5099	TCGA-B0-5099-01	clear_cell_renal_cell_carcinoma	4	2	10	2b
TCGA-B0-5100	TCGA-B0-5100-01	clear_cell_renal_cell_carcinoma	4	3	10	3c/2
TCGA-B0-5102	TCGA-B0-5102-01	clear_cell_renal_cell_carcinoma	4	2	10	2b
TCGA-B0-5104	TCGA-B0-5104-01	clear_cell_renal_cell_carcinoma	4	1	10	1a
TCGA-B0-5106	TCGA-B0-5106-01	clear_cell_renal_cell_carcinoma	4	3	10	3b
TCGA-B0-5107	TCGA-B0-5107-01	clear_cell_renal_cell_carcinoma	4	2	10	3c/2
TCGA-B0-5108	TCGA-B0-5108-01	clear_cell_renal_cell_carcinoma	4	2	10	2c
TCGA-B0-5109	TCGA-B0-5109-01	clear_cell_renal_cell_carcinoma	4	2	10	2a
TCGA-B0-5110	TCGA-B0-5110-01	clear_cell_renal_cell_carcinoma	4	1	10	1b
TCGA-B0-5113	TCGA-B0-5113-01	clear_cell_renal_cell_carcinoma	4	2	10	2b
TCGA-B0-5115	TCGA-B0-5115-01	clear_cell_renal_cell_carcinoma	4	1	10	1b
TCGA-B0-5116	TCGA-B0-5116-01	clear_cell_renal_cell_carcinoma	4	2	10	3c/2
TCGA-B0-5117	TCGA-B0-5117-01	clear_cell_renal_cell_carcinoma	4	2	10	2a
TCGA-B0-5119	TCGA-B0-5119-01	clear_cell_renal_cell_carcinoma	4	2	10	2c
TCGA-B0-5120	TCGA-B0-5120-01	clear_cell_renal_cell_carcinoma	4	1	10	1b
TCGA-B0-5121	TCGA-B0-5121-01	clear_cell_renal_cell_carcinoma	4	1	10	1b
TCGA-B0-5399	TCGA-B0-5399-01	clear_cell_renal_cell_carcinoma	4	1	10	1a
TCGA-B0-5400	TCGA-B0-5400-01	clear_cell_renal_cell_carcinoma	4	3	10	3c/2
TCGA-B0-5402	TCGA-B0-5402-01	clear_cell_renal_cell_carcinoma	4	2	10	2b
TCGA-B0-5691	TCGA-B0-5691-01	clear_cell_renal_cell_carcinoma	4	1	10	1a
TCGA-B0-5692	TCGA-B0-5692-01	clear_cell_renal_cell_carcinoma	4	3	10	3b
TCGA-B0-5693	TCGA-B0-5693-01	clear_cell_renal_cell_carcinoma	4	1	10	2d
TCGA-B0-5694	TCGA-B0-5694-01	clear_cell_renal_cell_carcinoma	4	3	10	3a
TCGA-B0-5695	TCGA-B0-5695-01	clear_cell_renal_cell_carcinoma	4	1	10	2c
TCGA-B0-5696	TCGA-B0-5696-01	clear_cell_renal_cell_carcinoma	4	2	10	2d
TCGA-B0-5697	TCGA-B0-5697-01	clear_cell_renal_cell_carcinoma	4	3	10	2d
TCGA-B0-5698	TCGA-B0-5698-01	clear_cell_renal_cell_carcinoma	4	2	10	2d
TCGA-B0-5699	TCGA-B0-5699-01	clear_cell_renal_cell_carcinoma	4	1	10	1a
TCGA-B0-5701	TCGA-B0-5701-01	clear_cell_renal_cell_carcinoma	4	3	10	3a
TCGA-B0-5702	TCGA-B0-5702-01	clear_cell_renal_cell_carcinoma	4	1	10	1a
TCGA-B0-5703	TCGA-B0-5703-01	clear_cell_renal_cell_carcinoma	4	2	10	2a
TCGA-B0-5705	TCGA-B0-5705-01	clear_cell_renal_cell_carcinoma	4	1	10	2d
TCGA-B0-5706	TCGA-B0-5706-01	clear_cell_renal_cell_carcinoma	4	1	10	2c
TCGA-B0-5709	TCGA-B0-5709-01	clear_cell_renal_cell_carcinoma	4	3	10	3a
TCGA-B0-5710	TCGA-B0-5710-01	clear_cell_renal_cell_carcinoma	4	3	10	3b
TCGA-B0-5711	TCGA-B0-5711-01	clear_cell_renal_cell_carcinoma	4	3	10	3b
TCGA-B0-5712	TCGA-B0-5712-01	clear_cell_renal_cell_carcinoma	4	3	10	3b
TCGA-B0-5713	TCGA-B0-5713-01	clear_cell_renal_cell_carcinoma	4	2	10	2d
TCGA-B0-5812	TCGA-B0-5812-01	clear_cell_renal_cell_carcinoma	4	1	10	1a
TCGA-B2-3924	TCGA-B2-3924-01	clear_cell_renal_cell_carcinoma	4	2	10	2d
TCGA-B2-4101	TCGA-B2-4101-01	clear_cell_renal_cell_carcinoma	4	1	10	1a
TCGA-B2-5633	TCGA-B2-5633-01	clear_cell_renal_cell_carcinoma	4	3	10	3a
TCGA-B2-5635	TCGA-B2-5635-01	clear_cell_renal_cell_carcinoma	4	3	10	3b
TCGA-B2-5641	TCGA-B2-5641-01	clear_cell_renal_cell_carcinoma	4	3	10	3a
TCGA-B4-5377	TCGA-B4-5377-01	clear_cell_renal_cell_carcinoma	4	2	10	2c
TCGA-B4-5832	TCGA-B4-5832-01	clear_cell_renal_cell_carcinoma	4	2	10	2a
TCGA-B4-5834	TCGA-B4-5834-01	clear_cell_renal_cell_carcinoma	4	2	10	2d
TCGA-B4-5835	TCGA-B4-5835-01	clear_cell_renal_cell_carcinoma	4	2	10	2a
TCGA-B4-5836	TCGA-B4-5836-01	clear_cell_renal_cell_carcinoma	4	3	10	3b
TCGA-B4-5838	TCGA-B4-5838-01	clear_cell_renal_cell_carcinoma	4	3	10	3b
TCGA-B4-5843	TCGA-B4-5843-01	clear_cell_renal_cell_carcinoma	4	2	10	3b
TCGA-B4-5844	TCGA-B4-5844-01	clear_cell_renal_cell_carcinoma	4	1	10	1a
TCGA-B8-4146	TCGA-B8-4146-01	clear_cell_renal_cell_carcinoma	4	2	10	2d
TCGA-B8-4153	TCGA-B8-4153-01	clear_cell_renal_cell_carcinoma	4	1	10	1a
TCGA-B8-4621	TCGA-B8-4621-01	clear_cell_renal_cell_carcinoma	4	2	10	2a
TCGA-B8-4622	TCGA-B8-4622-01	clear_cell_renal_cell_carcinoma	4	2	10	3c/2
TCGA-B8-5158	TCGA-B8-5158-01	clear_cell_renal_cell_carcinoma	4	3	10	3c/2
TCGA-B8-5159	TCGA-B8-5159-01	clear_cell_renal_cell_carcinoma	4	2	10	3b
TCGA-B8-5162	TCGA-B8-5162-01	clear_cell_renal_cell_carcinoma	4	3	10	3a
TCGA-B8-5163	TCGA-B8-5163-01	clear_cell_renal_cell_carcinoma	4	2	10	2d
TCGA-B8-5164	TCGA-B8-5164-01	clear_cell_renal_cell_carcinoma	4	3	10	3a
TCGA-B8-5165	TCGA-B8-5165-01	clear_cell_renal_cell_carcinoma	4	1	10	1a
TCGA-B8-5545	TCGA-B8-5545-01	clear_cell_renal_cell_carcinoma	4	1	10	1a
TCGA-B8-5546	TCGA-B8-5546-01	clear_cell_renal_cell_carcinoma	4	1	10	1a
TCGA-B8-5549	TCGA-B8-5549-01	clear_cell_renal_cell_carcinoma	4	2	10	3a
TCGA-B8-5550	TCGA-B8-5550-01	clear_cell_renal_cell_carcinoma	4	2	10	3b
TCGA-B8-5551	TCGA-B8-5551-01	clear_cell_renal_cell_carcinoma	4	3	10	3c/2
TCGA-B8-5552	TCGA-B8-5552-01	clear_cell_renal_cell_carcinoma	4	1	10	1a
TCGA-B8-5553	TCGA-B8-5553-01	clear_cell_renal_cell_carcinoma	4	3	10	3b
TCGA-BP-4177	TCGA-BP-4177-01	clear_cell_renal_cell_carcinoma	4	2	10	2a
TCGA-BP-4760	TCGA-BP-4760-01	clear_cell_renal_cell_carcinoma	4	1	10	1a
TCGA-BP-4770	TCGA-BP-4770-01	clear_cell_renal_cell_carcinoma	4	2	10	2a
TCGA-BP-4782	TCGA-BP-4782-01	clear_cell_renal_cell_carcinoma	4	2	10	2d
TCGA-BP-4795	TCGA-BP-4795-01	clear_cell_renal_cell_carcinoma	4	1	10	1a
TCGA-BP-4801	TCGA-BP-4801-01	clear_cell_renal_cell_carcinoma	4	1	10	1b
TCGA-BP-4993	TCGA-BP-4993-01	clear_cell_renal_cell_carcinoma	4	2	10	2c
TCGA-BP-5010	TCGA-BP-5010-01	clear_cell_renal_cell_carcinoma	4	3	10	3c/2
TCGA-BP-5168	TCGA-BP-5168-01	clear_cell_renal_cell_carcinoma	4	1	10	1b
TCGA-BP-5169	TCGA-BP-5169-01	clear_cell_renal_cell_carcinoma	4	3	10	3c/2
TCGA-BP-5170	TCGA-BP-5170-01	clear_cell_renal_cell_carcinoma	4	3	10	3b
TCGA-BP-5173	TCGA-BP-5173-01	clear_cell_renal_cell_carcinoma	4	2	10	2b
TCGA-BP-5174	TCGA-BP-5174-01	clear_cell_renal_cell_carcinoma	4	3	10	3b
TCGA-BP-5175	TCGA-BP-5175-01	clear_cell_renal_cell_carcinoma	4	2	10	3c/2
TCGA-BP-5176	TCGA-BP-5176-01	clear_cell_renal_cell_carcinoma	4	1	10	1a
TCGA-BP-5177	TCGA-BP-5177-01	clear_cell_renal_cell_carcinoma	4	2	10	2b
TCGA-BP-5178	TCGA-BP-5178-01	clear_cell_renal_cell_carcinoma	4	2	10	3c/2
TCGA-BP-5180	TCGA-BP-5180-01	clear_cell_renal_cell_carcinoma	4	2	10	3a
TCGA-BP-5181	TCGA-BP-5181-01	clear_cell_renal_cell_carcinoma	4	2	10	2c
TCGA-BP-5182	TCGA-BP-5182-01	clear_cell_renal_cell_carcinoma	4	1	10	1a
TCGA-BP-5183	TCGA-BP-5183-01	clear_cell_renal_cell_carcinoma	4	2	10	2b
TCGA-BP-5184	TCGA-BP-5184-01	clear_cell_renal_cell_carcinoma	4	1	10	1a
TCGA-BP-5185	TCGA-BP-5185-01	clear_cell_renal_cell_carcinoma	4	2	10	3c/2
TCGA-BP-5186	TCGA-BP-5186-01	clear_cell_renal_cell_carcinoma	4	1	10	1a
TCGA-BP-5187	TCGA-BP-5187-01	clear_cell_renal_cell_carcinoma	4	1	10	1b
TCGA-BP-5189	TCGA-BP-5189-01	clear_cell_renal_cell_carcinoma	4	3	10	3a
TCGA-BP-5190	TCGA-BP-5190-01	clear_cell_renal_cell_carcinoma	4	3	10	3b
TCGA-BP-5191	TCGA-BP-5191-01	clear_cell_renal_cell_carcinoma	4	2	10	3c/2
TCGA-BP-5192	TCGA-BP-5192-01	clear_cell_renal_cell_carcinoma	4	2	10	2d
TCGA-BP-5194	TCGA-BP-5194-01	clear_cell_renal_cell_carcinoma	4	2	10	2d
TCGA-BP-5195	TCGA-BP-5195-01	clear_cell_renal_cell_carcinoma	4	1	10	1b
TCGA-BP-5196	TCGA-BP-5196-01	clear_cell_renal_cell_carcinoma	4	3	10	3c/2
TCGA-BP-5198	TCGA-BP-5198-01	clear_cell_renal_cell_carcinoma	4	2	10	3c/2
TCGA-BP-5199	TCGA-BP-5199-01	clear_cell_renal_cell_carcinoma	4	1	10	1b
TCGA-BP-5200	TCGA-BP-5200-01	clear_cell_renal_cell_carcinoma	4	2	10	2b
TCGA-BP-5201	TCGA-BP-5201-01	clear_cell_renal_cell_carcinoma	4	2	10	3c/2
TCGA-BP-5202	TCGA-BP-5202-01	clear_cell_renal_cell_carcinoma	4	1	10	1a
TCGA-CJ-4869	TCGA-CJ-4869-01	clear_cell_renal_cell_carcinoma	4	3	10	3c/2
TCGA-CJ-4882	TCGA-CJ-4882-01	clear_cell_renal_cell_carcinoma	4	1	10	1a
TCGA-CJ-4897	TCGA-CJ-4897-01	clear_cell_renal_cell_carcinoma	4	2	10	2b
TCGA-CJ-4901	TCGA-CJ-4901-01	clear_cell_renal_cell_carcinoma	4	2	10	3c/2
TCGA-CJ-4902	TCGA-CJ-4902-01	clear_cell_renal_cell_carcinoma	4	1	10	1b
TCGA-CJ-4903	TCGA-CJ-4903-01	clear_cell_renal_cell_carcinoma	4	2	10	2b
TCGA-CJ-4904	TCGA-CJ-4904-01	clear_cell_renal_cell_carcinoma	4	1	10	1b
TCGA-CJ-4905	TCGA-CJ-4905-01	clear_cell_renal_cell_carcinoma	4	1	10	2d
TCGA-CJ-4907	TCGA-CJ-4907-01	clear_cell_renal_cell_carcinoma	4	2	10	2b
TCGA-CJ-4908	TCGA-CJ-4908-01	clear_cell_renal_cell_carcinoma	4	1	10	1a
TCGA-CJ-4912	TCGA-CJ-4912-01	clear_cell_renal_cell_carcinoma	4	2	10	3c/2
TCGA-CJ-4916	TCGA-CJ-4916-01	clear_cell_renal_cell_carcinoma	4	3	10	3b
TCGA-CJ-4918	TCGA-CJ-4918-01	clear_cell_renal_cell_carcinoma	4	1	10	1a
TCGA-CJ-4920	TCGA-CJ-4920-01	clear_cell_renal_cell_carcinoma	4	1	10	1b
TCGA-CJ-4923	TCGA-CJ-4923-01	clear_cell_renal_cell_carcinoma	4	3	10	3c/2
TCGA-CJ-5671	TCGA-CJ-5671-01	clear_cell_renal_cell_carcinoma	4	2	10	2d
TCGA-CJ-5672	TCGA-CJ-5672-01	clear_cell_renal_cell_carcinoma	4	3	10	3b
TCGA-CJ-5675	TCGA-CJ-5675-01	clear_cell_renal_cell_carcinoma	4	3	10	3a
TCGA-CJ-5676	TCGA-CJ-5676-01	clear_cell_renal_cell_carcinoma	4	2	10	2d
TCGA-CJ-5677	TCGA-CJ-5677-01	clear_cell_renal_cell_carcinoma	4	3	10	3a
TCGA-CJ-5678	TCGA-CJ-5678-01	clear_cell_renal_cell_carcinoma	4	3	10	3a
TCGA-CJ-5679	TCGA-CJ-5679-01	clear_cell_renal_cell_carcinoma	4	2	10	2a
TCGA-CJ-5680	TCGA-CJ-5680-01	clear_cell_renal_cell_carcinoma	4	3	10	3a
TCGA-CJ-5681	TCGA-CJ-5681-01	clear_cell_renal_cell_carcinoma	4	2	10	2a
TCGA-CJ-5682	TCGA-CJ-5682-01	clear_cell_renal_cell_carcinoma	4	2	10	2a
TCGA-CJ-5683	TCGA-CJ-5683-01	clear_cell_renal_cell_carcinoma	4	2	10	2d
TCGA-CJ-5684	TCGA-CJ-5684-01	clear_cell_renal_cell_carcinoma	4	2	10	2d
TCGA-CJ-5686	TCGA-CJ-5686-01	clear_cell_renal_cell_carcinoma	4	3	10	3b
TCGA-CJ-6027	TCGA-CJ-6027-01	clear_cell_renal_cell_carcinoma	4	3	10	3a
TCGA-CJ-6028	TCGA-CJ-6028-01	clear_cell_renal_cell_carcinoma	4	2	10	2d
TCGA-CJ-6030	TCGA-CJ-6030-01	clear_cell_renal_cell_carcinoma	4	3	10	3a
TCGA-CJ-6031	TCGA-CJ-6031-01	clear_cell_renal_cell_carcinoma	4	3	10	3c/2
TCGA-CJ-6032	TCGA-CJ-6032-01	clear_cell_renal_cell_carcinoma	4	2	10	3b
TCGA-CJ-6033	TCGA-CJ-6033-01	clear_cell_renal_cell_carcinoma	4	3	10	3a
TCGA-CW-5580	TCGA-CW-5580-01	clear_cell_renal_cell_carcinoma	4	3	10	3a
TCGA-CW-5581	TCGA-CW-5581-01	clear_cell_renal_cell_carcinoma	4	1	10	2d
TCGA-CW-5583	TCGA-CW-5583-01	clear_cell_renal_cell_carcinoma	4	1	10	2d
TCGA-CW-5585	TCGA-CW-5585-01	clear_cell_renal_cell_carcinoma	4	2	10	2a
TCGA-CW-5588	TCGA-CW-5588-01	clear_cell_renal_cell_carcinoma	4	2	10	2d
TCGA-CW-5589	TCGA-CW-5589-01	clear_cell_renal_cell_carcinoma	4	1	10	2d
TCGA-CW-5591	TCGA-CW-5591-01	clear_cell_renal_cell_carcinoma	4	2	10	2a
TCGA-CW-6087	TCGA-CW-6087-01	clear_cell_renal_cell_carcinoma	4	3	10	3c/2
TCGA-CW-6090	TCGA-CW-6090-01	clear_cell_renal_cell_carcinoma	4	3	10	3a
TCGA-CW-6093	TCGA-CW-6093-01	clear_cell_renal_cell_carcinoma	4	2	10	2d
TCGA-CW-6097	TCGA-CW-6097-01	clear_cell_renal_cell_carcinoma	4	3	10	3a
TCGA-CZ-4853	TCGA-CZ-4853-01	clear_cell_renal_cell_carcinoma	4	2	10	2c
TCGA-CZ-4856	TCGA-CZ-4856-01	clear_cell_renal_cell_carcinoma	4	2	10	2d
TCGA-CZ-4859	TCGA-CZ-4859-01	clear_cell_renal_cell_carcinoma	4	2	10	2b
TCGA-CZ-4863	TCGA-CZ-4863-01	clear_cell_renal_cell_carcinoma	4	3	10	3b
TCGA-CZ-4865	TCGA-CZ-4865-01	clear_cell_renal_cell_carcinoma	4	1	10	1a
TCGA-CZ-4866	TCGA-CZ-4866-01	clear_cell_renal_cell_carcinoma	4	2	10	2b
TCGA-CZ-5451	TCGA-CZ-5451-01	clear_cell_renal_cell_carcinoma	4	1	10	1b
TCGA-CZ-5452	TCGA-CZ-5452-01	clear_cell_renal_cell_carcinoma	4	3	10	3c/2
TCGA-CZ-5453	TCGA-CZ-5453-01	clear_cell_renal_cell_carcinoma	4	2	10	2b
TCGA-CZ-5454	TCGA-CZ-5454-01	clear_cell_renal_cell_carcinoma	4	2	10	2b
TCGA-CZ-5455	TCGA-CZ-5455-01	clear_cell_renal_cell_carcinoma	4	3	10	3b
TCGA-CZ-5456	TCGA-CZ-5456-01	clear_cell_renal_cell_carcinoma	4	2	10	3c/2
TCGA-CZ-5457	TCGA-CZ-5457-01	clear_cell_renal_cell_carcinoma	4	2	10	2b
TCGA-CZ-5458	TCGA-CZ-5458-01	clear_cell_renal_cell_carcinoma	4	2	10	2b
TCGA-CZ-5459	TCGA-CZ-5459-01	clear_cell_renal_cell_carcinoma	4	1	10	1b
TCGA-CZ-5460	TCGA-CZ-5460-01	clear_cell_renal_cell_carcinoma	4	2	10	2b
TCGA-CZ-5461	TCGA-CZ-5461-01	clear_cell_renal_cell_carcinoma	4	2	10	3c/2
TCGA-CZ-5462	TCGA-CZ-5462-01	clear_cell_renal_cell_carcinoma	4	3	10	3c/2
TCGA-CZ-5463	TCGA-CZ-5463-01	clear_cell_renal_cell_carcinoma	4	2	10	2b
TCGA-CZ-5465	TCGA-CZ-5465-01	clear_cell_renal_cell_carcinoma	4	2	10	2b
TCGA-CZ-5466	TCGA-CZ-5466-01	clear_cell_renal_cell_carcinoma	4	2	10	3c/2
TCGA-CZ-5467	TCGA-CZ-5467-01	clear_cell_renal_cell_carcinoma	4	2	10	2b
TCGA-CZ-5468	TCGA-CZ-5468-01	clear_cell_renal_cell_carcinoma	4	2	10	2a
TCGA-CZ-5469	TCGA-CZ-5469-01	clear_cell_renal_cell_carcinoma	4	2	10	3c/2
TCGA-CZ-5470	TCGA-CZ-5470-01	clear_cell_renal_cell_carcinoma	4	3	10	3b
TCGA-CZ-5982	TCGA-CZ-5982-01	clear_cell_renal_cell_carcinoma	4	2	10	2c
TCGA-CZ-5984	TCGA-CZ-5984-01	clear_cell_renal_cell_carcinoma	4	2	10	2a
TCGA-CZ-5985	TCGA-CZ-5985-01	clear_cell_renal_cell_carcinoma	4	3	10	3a
TCGA-CZ-5986	TCGA-CZ-5986-01	clear_cell_renal_cell_carcinoma	4	1	10	1b
TCGA-CZ-5987	TCGA-CZ-5987-01	clear_cell_renal_cell_carcinoma	4	3	10	3a
TCGA-CZ-5988	TCGA-CZ-5988-01	clear_cell_renal_cell_carcinoma	4	2	10	2d
TCGA-CZ-5989	TCGA-CZ-5989-01	clear_cell_renal_cell_carcinoma	4	3	10	3b
TCGA-DV-5565	TCGA-DV-5565-01	clear_cell_renal_cell_carcinoma	4	2	10	2c
TCGA-DV-5566	TCGA-DV-5566-01	clear_cell_renal_cell_carcinoma	4	1	10	2c
TCGA-DV-5568	TCGA-DV-5568-01	clear_cell_renal_cell_carcinoma	4	2	10	2c
TCGA-DV-5569	TCGA-DV-5569-01	clear_cell_renal_cell_carcinoma	4	1	10	1a
TCGA-DV-5574	TCGA-DV-5574-01	clear_cell_renal_cell_carcinoma	4	2	10	2d
TCGA-DV-5575	TCGA-DV-5575-01	clear_cell_renal_cell_carcinoma	4	2	10	2c
TCGA-DV-5576	TCGA-DV-5576-01	clear_cell_renal_cell_carcinoma	4	3	10	3c/2
TCGA-EU-5904	TCGA-EU-5904-01	clear_cell_renal_cell_carcinoma	4	1	10	1a
TCGA-EU-5905	TCGA-EU-5905-01	clear_cell_renal_cell_carcinoma	4	2	10	2a
TCGA-EU-5906	TCGA-EU-5906-01	clear_cell_renal_cell_carcinoma	4	1	10	1a
TCGA-EU-5907	TCGA-EU-5907-01	clear_cell_renal_cell_carcinoma	4	2	10	2a
TCGA-A6-2670	TCGA-A6-2670-01A-02W-0831-10	colon_rectal_cancer	11	2	NA	NA
TCGA-A6-2672	TCGA-A6-2672-01A-01W-0833-10	colon_rectal_cancer	11	8	NA	NA
TCGA-A6-2674	TCGA-A6-2674-01A-02W-0831-10	colon_rectal_cancer	11	2	NA	NA
TCGA-A6-2676	TCGA-A6-2676-01A-01W-0833-10	colon_rectal_cancer	11	6	NA	NA
TCGA-A6-2677	TCGA-A6-2677-01A-01W-0831-10	colon_rectal_cancer	11	5	NA	NA
TCGA-A6-2678	TCGA-A6-2678-01A-01W-0831-10	colon_rectal_cancer	11	5	NA	NA
TCGA-A6-2683	TCGA-A6-2683-01A-01W-0831-10	colon_rectal_cancer	11	10	NA	NA
TCGA-A6-3807	TCGA-A6-3807-01A-01W-0995-10	colon_rectal_cancer	11	7	NA	NA
TCGA-AA-3514	TCGA-AA-3514-01A-02W-0831-10	colon_rectal_cancer	11	10	NA	NA
TCGA-AA-3516	TCGA-AA-3516-01A-02W-0833-10	colon_rectal_cancer	11	8	NA	NA
TCGA-AA-3517	TCGA-AA-3517-01A-01W-0831-10	colon_rectal_cancer	11	4	NA	NA
TCGA-AA-3518	TCGA-AA-3518-01A-02W-0833-10	colon_rectal_cancer	11	8	NA	NA
TCGA-AA-3519	TCGA-AA-3519-01A-02W-0831-10	colon_rectal_cancer	11	5	NA	NA
TCGA-AA-3520	TCGA-AA-3520-01A-01W-0831-10	colon_rectal_cancer	11	5	NA	NA
TCGA-AA-3521	TCGA-AA-3521-01A-01W-0831-10	colon_rectal_cancer	11	5	NA	NA
TCGA-AA-3522	TCGA-AA-3522-01A-01W-0831-10	colon_rectal_cancer	11	5	NA	NA
TCGA-AA-3524	TCGA-AA-3524-01A-02W-0831-10	colon_rectal_cancer	11	2	NA	NA
TCGA-AA-3525	TCGA-AA-3525-01A-02W-0833-10	colon_rectal_cancer	11	8	NA	NA
TCGA-AA-3527	TCGA-AA-3527-01A-01W-0831-10	colon_rectal_cancer	11	10	NA	NA
TCGA-AA-3529	TCGA-AA-3529-01A-02W-0831-10	colon_rectal_cancer	11	2	NA	NA
TCGA-AA-3530	TCGA-AA-3530-01A-01W-0995-10	colon_rectal_cancer	11	1	NA	NA
TCGA-AA-3531	TCGA-AA-3531-01A-01W-0831-10	colon_rectal_cancer	11	4	NA	NA
TCGA-AA-3532	TCGA-AA-3532-01A-01W-0831-10	colon_rectal_cancer	11	2	NA	NA
TCGA-AA-3534	TCGA-AA-3534-01A-01W-0831-10	colon_rectal_cancer	11	2	NA	NA
TCGA-AA-3538	TCGA-AA-3538-01A-01W-0831-10	colon_rectal_cancer	11	2	NA	NA
TCGA-AA-3543	TCGA-AA-3543-01A-01W-0833-10	colon_rectal_cancer	11	6	NA	NA
TCGA-AA-3544	TCGA-AA-3544-01A-01W-0831-10	colon_rectal_cancer	11	4	NA	NA
TCGA-AA-3549	TCGA-AA-3549-01A-02W-0831-10	colon_rectal_cancer	11	11	NA	NA
TCGA-AA-3552	TCGA-AA-3552-01A-01W-0831-10	colon_rectal_cancer	11	2	NA	NA
TCGA-AA-3553	TCGA-AA-3553-01A-01W-0831-10	colon_rectal_cancer	11	2	NA	NA
TCGA-AA-3554	TCGA-AA-3554-01A-01W-0833-10	colon_rectal_cancer	11	8	NA	NA
TCGA-AA-3555	TCGA-AA-3555-01A-01W-0831-10	colon_rectal_cancer	11	8	NA	NA
TCGA-AA-3556	TCGA-AA-3556-01A-01W-0831-10	colon_rectal_cancer	11	5	NA	NA
TCGA-AA-3558	TCGA-AA-3558-01A-01W-0831-10	colon_rectal_cancer	11	10	NA	NA
TCGA-AA-3560	TCGA-AA-3560-01A-01W-0831-10	colon_rectal_cancer	11	5	NA	NA
TCGA-AA-3561	TCGA-AA-3561-01A-01W-0831-10	colon_rectal_cancer	11	5	NA	NA
TCGA-AA-3562	TCGA-AA-3562-01A-02W-0831-10	colon_rectal_cancer	11	2	NA	NA
TCGA-AA-3664	TCGA-AA-3664-01A-01W-0900-09	colon_rectal_cancer	11	3	NA	NA
TCGA-AA-3666	TCGA-AA-3666-01A-02W-0900-09	colon_rectal_cancer	11	9	NA	NA
TCGA-AA-3667	TCGA-AA-3667-01A-01W-0900-09	colon_rectal_cancer	11	10	NA	NA
TCGA-AA-3672	TCGA-AA-3672-01A-01W-0900-09	colon_rectal_cancer	11	6	NA	NA
TCGA-AA-3673	TCGA-AA-3673-01A-01W-0900-09	colon_rectal_cancer	11	1	NA	NA
TCGA-AA-3678	TCGA-AA-3678-01A-01W-0900-09	colon_rectal_cancer	11	1	NA	NA
TCGA-AA-3679	TCGA-AA-3679-01A-02W-0900-09	colon_rectal_cancer	11	7	NA	NA
TCGA-AA-3680	TCGA-AA-3680-01A-01W-0900-09	colon_rectal_cancer	11	3	NA	NA
TCGA-AA-3681	TCGA-AA-3681-01A-01W-0900-09	colon_rectal_cancer	11	3	NA	NA
TCGA-AA-3684	TCGA-AA-3684-01A-02W-0900-09	colon_rectal_cancer	11	10	NA	NA
TCGA-AA-3688	TCGA-AA-3688-01A-01W-0900-09	colon_rectal_cancer	11	1	NA	NA
TCGA-AA-3692	TCGA-AA-3692-01A-01W-0900-09	colon_rectal_cancer	11	1	NA	NA
TCGA-AA-3693	TCGA-AA-3693-01A-01W-0900-09	colon_rectal_cancer	11	9	NA	NA
TCGA-AA-3696	TCGA-AA-3696-01A-01W-0900-09	colon_rectal_cancer	11	3	NA	NA
TCGA-AA-3710	TCGA-AA-3710-01A-01W-0995-10	colon_rectal_cancer	11	6	NA	NA
TCGA-AA-3715	TCGA-AA-3715-01A-01W-0900-09	colon_rectal_cancer	11	6	NA	NA
TCGA-AA-3812	TCGA-AA-3812-01A-01W-0900-09	colon_rectal_cancer	11	10	NA	NA
TCGA-AA-3814	TCGA-AA-3814-01A-01W-0900-09	colon_rectal_cancer	11	9	NA	NA
TCGA-AA-3818	TCGA-AA-3818-01A-01W-0900-09	colon_rectal_cancer	11	3	NA	NA
TCGA-AA-3819	TCGA-AA-3819-01A-01W-0900-09	colon_rectal_cancer	11	1	NA	NA
TCGA-AA-3821	TCGA-AA-3821-01A-01W-0995-10	colon_rectal_cancer	11	8	NA	NA
TCGA-AA-3831	TCGA-AA-3831-01A-01W-0900-09	colon_rectal_cancer	11	8	NA	NA
TCGA-AA-3833	TCGA-AA-3833-01A-01W-0900-09	colon_rectal_cancer	11	8	NA	NA
TCGA-AA-3837	TCGA-AA-3837-01A-01W-0900-09	colon_rectal_cancer	11	1	NA	NA
TCGA-AA-3842	TCGA-AA-3842-01A-01W-0995-10	colon_rectal_cancer	11	7	NA	NA
TCGA-AA-3845	TCGA-AA-3845-01A-01W-0995-10	colon_rectal_cancer	11	6	NA	NA
TCGA-AA-3846	TCGA-AA-3846-01A-01W-0995-10	colon_rectal_cancer	11	9	NA	NA
TCGA-AA-3848	TCGA-AA-3848-01A-01W-0900-09	colon_rectal_cancer	11	10	NA	NA
TCGA-AA-3851	TCGA-AA-3851-01A-01W-0995-10	colon_rectal_cancer	11	9	NA	NA
TCGA-AA-3852	TCGA-AA-3852-01A-01W-0900-09	colon_rectal_cancer	11	3	NA	NA
TCGA-AA-3854	TCGA-AA-3854-01A-01W-0900-09	colon_rectal_cancer	11	3	NA	NA
TCGA-AA-3855	TCGA-AA-3855-01A-01W-0995-10	colon_rectal_cancer	11	9	NA	NA
TCGA-AA-3856	TCGA-AA-3856-01A-01W-0900-09	colon_rectal_cancer	11	1	NA	NA
TCGA-AA-3858	TCGA-AA-3858-01A-01W-0900-09	colon_rectal_cancer	11	1	NA	NA
TCGA-AA-3860	TCGA-AA-3860-01A-02W-0900-09	colon_rectal_cancer	11	4	NA	NA
TCGA-AA-3864	TCGA-AA-3864-01A-01W-0995-10	colon_rectal_cancer	11	8	NA	NA
TCGA-AA-3866	TCGA-AA-3866-01A-01W-0995-10	colon_rectal_cancer	11	9	NA	NA
TCGA-AA-3869	TCGA-AA-3869-01A-01W-0995-10	colon_rectal_cancer	11	9	NA	NA
TCGA-AA-3870	TCGA-AA-3870-01A-01W-0995-10	colon_rectal_cancer	11	4	NA	NA
TCGA-AA-3872	TCGA-AA-3872-01A-01W-0995-10	colon_rectal_cancer	11	7	NA	NA
TCGA-AA-3875	TCGA-AA-3875-01A-01W-0900-09	colon_rectal_cancer	11	1	NA	NA
TCGA-AA-3877	TCGA-AA-3877-01A-01W-0995-10	colon_rectal_cancer	11	6	NA	NA
TCGA-AA-3930	TCGA-AA-3930-01A-01W-0995-10	colon_rectal_cancer	11	9	NA	NA
TCGA-AA-3939	TCGA-AA-3939-01A-01W-0995-10	colon_rectal_cancer	11	9	NA	NA
TCGA-AA-3947	TCGA-AA-3947-01A-01W-0995-10	colon_rectal_cancer	11	8	NA	NA
TCGA-AA-3949	TCGA-AA-3949-01A-01W-0995-10	colon_rectal_cancer	11	8	NA	NA
TCGA-AA-3952	TCGA-AA-3952-01A-01W-0995-10	colon_rectal_cancer	11	7	NA	NA
TCGA-AA-3955	TCGA-AA-3955-01A-02W-0995-10	colon_rectal_cancer	11	9	NA	NA
TCGA-AA-3956	TCGA-AA-3956-01A-02W-0995-10	colon_rectal_cancer	11	7	NA	NA
TCGA-AA-3966	TCGA-AA-3966-01A-01W-1073-09	colon_rectal_cancer	11	6	NA	NA
TCGA-AA-3971	TCGA-AA-3971-01A-01W-0995-10	colon_rectal_cancer	11	7	NA	NA
TCGA-AA-3972	TCGA-AA-3972-01A-01W-0995-10	colon_rectal_cancer	11	9	NA	NA
TCGA-AA-3973	TCGA-AA-3973-01A-01W-0995-10	colon_rectal_cancer	11	4	NA	NA
TCGA-AA-3975	TCGA-AA-3975-01A-01W-0995-10	colon_rectal_cancer	11	7	NA	NA
TCGA-AA-3976	TCGA-AA-3976-01A-01W-0995-10	colon_rectal_cancer	11	9	NA	NA
TCGA-AA-3977	TCGA-AA-3977-01A-01W-0995-10	colon_rectal_cancer	11	6	NA	NA
TCGA-AA-3979	TCGA-AA-3979-01A-01W-0995-10	colon_rectal_cancer	11	9	NA	NA
TCGA-AA-3984	TCGA-AA-3984-01A-02W-0995-10	colon_rectal_cancer	11	6	NA	NA
TCGA-AA-3986	TCGA-AA-3986-01A-02W-0995-10	colon_rectal_cancer	11	8	NA	NA
TCGA-AA-3989	TCGA-AA-3989-01A-01W-0995-10	colon_rectal_cancer	11	1	NA	NA
TCGA-AA-3994	TCGA-AA-3994-01A-01W-1073-09	colon_rectal_cancer	11	3	NA	NA
TCGA-AA-A004	TCGA-AA-A004-01A-01W-A00E-09	colon_rectal_cancer	11	4	NA	NA
TCGA-AA-A00A	TCGA-AA-A00A-01A-01W-A005-10	colon_rectal_cancer	11	6	NA	NA
TCGA-AA-A00D	TCGA-AA-A00D-01A-01W-A005-10	colon_rectal_cancer	11	2	NA	NA
TCGA-AA-A00E	TCGA-AA-A00E-01A-01W-A005-10	colon_rectal_cancer	11	6	NA	NA
TCGA-AA-A00F	TCGA-AA-A00F-01A-01W-A005-10	colon_rectal_cancer	11	2	NA	NA
TCGA-AA-A00J	TCGA-AA-A00J-01A-02W-A005-10	colon_rectal_cancer	11	6	NA	NA
TCGA-AA-A00K	TCGA-AA-A00K-01A-02W-A005-10	colon_rectal_cancer	11	2	NA	NA
TCGA-AA-A00L	TCGA-AA-A00L-01A-01W-A005-10	colon_rectal_cancer	11	5	NA	NA
TCGA-AA-A00N	TCGA-AA-A00N-01A-02W-A00E-09	colon_rectal_cancer	11	6	NA	NA
TCGA-AA-A00O	TCGA-AA-A00O-01A-02W-A00E-09	colon_rectal_cancer	11	9	NA	NA
TCGA-AA-A00Q	TCGA-AA-A00Q-01A-01W-A005-10	colon_rectal_cancer	11	5	NA	NA
TCGA-AA-A00R	TCGA-AA-A00R-01A-01W-A005-10	colon_rectal_cancer	11	6	NA	NA
TCGA-AA-A00U	TCGA-AA-A00U-01A-01W-A005-10	colon_rectal_cancer	11	11	NA	NA
TCGA-AA-A00W	TCGA-AA-A00W-01A-01W-A005-10	colon_rectal_cancer	11	5	NA	NA
TCGA-AA-A00Z	TCGA-AA-A00Z-01A-01W-A005-10	colon_rectal_cancer	11	2	NA	NA
TCGA-AA-A010	TCGA-AA-A010-01A-01W-A00E-09	colon_rectal_cancer	11	6	NA	NA
TCGA-AA-A017	TCGA-AA-A017-01A-01W-A00E-09	colon_rectal_cancer	11	4	NA	NA
TCGA-AA-A01D	TCGA-AA-A01D-01A-01W-A00E-09	colon_rectal_cancer	11	3	NA	NA
TCGA-AA-A01F	TCGA-AA-A01F-01A-01W-A005-10	colon_rectal_cancer	11	5	NA	NA
TCGA-AA-A01G	TCGA-AA-A01G-01A-01W-A005-10	colon_rectal_cancer	11	2	NA	NA
TCGA-AA-A01I	TCGA-AA-A01I-01A-02W-A00E-09	colon_rectal_cancer	11	10	NA	NA
TCGA-AA-A01K	TCGA-AA-A01K-01A-01W-A00E-09	colon_rectal_cancer	11	9	NA	NA
TCGA-AA-A01P	TCGA-AA-A01P-01A-21W-A096-10	colon_rectal_cancer	11	8	NA	NA
TCGA-AA-A01Q	TCGA-AA-A01Q-01A-01W-A005-10	colon_rectal_cancer	11	6	NA	NA
TCGA-AA-A01R	TCGA-AA-A01R-01A-21W-A096-10	colon_rectal_cancer	11	6	NA	NA
TCGA-AA-A01S	TCGA-AA-A01S-01A-21W-A096-10	colon_rectal_cancer	11	4	NA	NA
TCGA-AA-A01V	TCGA-AA-A01V-01A-23W-A096-10	colon_rectal_cancer	11	8	NA	NA
TCGA-AA-A01X	TCGA-AA-A01X-01A-21W-A096-10	colon_rectal_cancer	11	7	NA	NA
TCGA-AA-A01Z	TCGA-AA-A01Z-01A-11W-A096-10	colon_rectal_cancer	11	7	NA	NA
TCGA-AA-A024	TCGA-AA-A024-01A-02W-A00E-09	colon_rectal_cancer	11	8	NA	NA
TCGA-AA-A029	TCGA-AA-A029-01A-01W-A00E-09	colon_rectal_cancer	11	3	NA	NA
TCGA-AA-A02F	TCGA-AA-A02F-01A-01W-A00E-09	colon_rectal_cancer	11	4	NA	NA
TCGA-AA-A02H	TCGA-AA-A02H-01A-01W-A00E-09	colon_rectal_cancer	11	7	NA	NA
TCGA-AA-A02J	TCGA-AA-A02J-01A-01W-A00E-09	colon_rectal_cancer	11	9	NA	NA
TCGA-AA-A02W	TCGA-AA-A02W-01A-01W-A00E-09	colon_rectal_cancer	11	9	NA	NA
TCGA-AF-3913	TCGA-AF-3913-01A-02W-1073-09	colon_rectal_cancer	11	7	NA	NA
TCGA-AG-3581	TCGA-AG-3581-01A-01W-0831-10	colon_rectal_cancer	11	5	NA	NA
TCGA-AG-3582	TCGA-AG-3582-01A-01W-0831-10	colon_rectal_cancer	11	2	NA	NA
TCGA-AG-3583	TCGA-AG-3583-01A-01W-0831-10	colon_rectal_cancer	11	11	NA	NA
TCGA-AG-3584	TCGA-AG-3584-01A-01W-0831-10	colon_rectal_cancer	11	4	NA	NA
TCGA-AG-3586	TCGA-AG-3586-01A-02W-0831-10	colon_rectal_cancer	11	11	NA	NA
TCGA-AG-3587	TCGA-AG-3587-01A-01W-0831-10	colon_rectal_cancer	11	2	NA	NA
TCGA-AG-3593	TCGA-AG-3593-01A-01W-0831-10	colon_rectal_cancer	11	5	NA	NA
TCGA-AG-3594	TCGA-AG-3594-01A-02W-0831-10	colon_rectal_cancer	11	5	NA	NA
TCGA-AG-3598	TCGA-AG-3598-01A-01W-0833-10	colon_rectal_cancer	11	5	NA	NA
TCGA-AG-3599	TCGA-AG-3599-01A-02W-0833-10	colon_rectal_cancer	11	11	NA	NA
TCGA-AG-3600	TCGA-AG-3600-01A-01W-0833-10	colon_rectal_cancer	11	4	NA	NA
TCGA-AG-3601	TCGA-AG-3601-01A-01W-0833-10	colon_rectal_cancer	11	2	NA	NA
TCGA-AG-3602	TCGA-AG-3602-01A-02W-0833-10	colon_rectal_cancer	11	5	NA	NA
TCGA-AG-3605	TCGA-AG-3605-01A-01W-0833-10	colon_rectal_cancer	11	5	NA	NA
TCGA-AG-3608	TCGA-AG-3608-01A-01W-0833-10	colon_rectal_cancer	11	5	NA	NA
TCGA-AG-3609	TCGA-AG-3609-01A-02W-0833-10	colon_rectal_cancer	11	4	NA	NA
TCGA-AG-3611	TCGA-AG-3611-01A-01W-0833-10	colon_rectal_cancer	11	5	NA	NA
TCGA-AG-3612	TCGA-AG-3612-01A-01W-0833-10	colon_rectal_cancer	11	2	NA	NA
TCGA-AG-3726	TCGA-AG-3726-01A-02W-0899-10	colon_rectal_cancer	11	10	NA	NA
TCGA-AG-3727	TCGA-AG-3727-01A-01W-0899-10	colon_rectal_cancer	11	10	NA	NA
TCGA-AG-3878	TCGA-AG-3878-01A-02W-0899-10	colon_rectal_cancer	11	10	NA	NA
TCGA-AG-3881	TCGA-AG-3881-01A-01W-0899-10	colon_rectal_cancer	11	10	NA	NA
TCGA-AG-3882	TCGA-AG-3882-01A-01W-0899-10	colon_rectal_cancer	11	10	NA	NA
TCGA-AG-3883	TCGA-AG-3883-01A-02W-0899-10	colon_rectal_cancer	11	10	NA	NA
TCGA-AG-3887	TCGA-AG-3887-01A-01W-1073-09	colon_rectal_cancer	11	1	NA	NA
TCGA-AG-3890	TCGA-AG-3890-01A-01W-1073-09	colon_rectal_cancer	11	7	NA	NA
TCGA-AG-3892	TCGA-AG-3892-01A-01W-1073-09	colon_rectal_cancer	11	8	NA	NA
TCGA-AG-3893	TCGA-AG-3893-01A-01W-1073-09	colon_rectal_cancer	11	7	NA	NA
TCGA-AG-3894	TCGA-AG-3894-01A-01W-1073-09	colon_rectal_cancer	11	8	NA	NA
TCGA-AG-3896	TCGA-AG-3896-01A-01W-1073-09	colon_rectal_cancer	11	7	NA	NA
TCGA-AG-3898	TCGA-AG-3898-01A-01W-1073-09	colon_rectal_cancer	11	7	NA	NA
TCGA-AG-3901	TCGA-AG-3901-01A-01W-1073-09	colon_rectal_cancer	11	1	NA	NA
TCGA-AG-3902	TCGA-AG-3902-01A-01W-1073-09	colon_rectal_cancer	11	3	NA	NA
TCGA-AG-3909	TCGA-AG-3909-01A-01W-1073-09	colon_rectal_cancer	11	7	NA	NA
TCGA-AG-3999	TCGA-AG-3999-01A-01W-1073-09	colon_rectal_cancer	11	7	NA	NA
TCGA-AG-4001	TCGA-AG-4001-01A-02W-1073-09	colon_rectal_cancer	11	7	NA	NA
TCGA-AG-4005	TCGA-AG-4005-01A-01W-1073-09	colon_rectal_cancer	11	11	NA	NA
TCGA-AG-4008	TCGA-AG-4008-01A-01W-1073-09	colon_rectal_cancer	11	7	NA	NA
TCGA-AG-4015	TCGA-AG-4015-01A-01W-1073-09	colon_rectal_cancer	11	7	NA	NA
TCGA-AG-A002	TCGA-AG-A002-01A-01W-A00K-09	colon_rectal_cancer	11	8	NA	NA
TCGA-AG-A008	TCGA-AG-A008-01A-01W-A005-10	colon_rectal_cancer	11	5	NA	NA
TCGA-AG-A00C	TCGA-AG-A00C-01A-01W-A005-10	colon_rectal_cancer	11	5	NA	NA
TCGA-AG-A00H	TCGA-AG-A00H-01A-01W-A00E-09	colon_rectal_cancer	11	7	NA	NA
TCGA-AG-A011	TCGA-AG-A011-01A-01W-A00K-09	colon_rectal_cancer	11	4	NA	NA
TCGA-AG-A014	TCGA-AG-A014-01A-02W-A00K-09	colon_rectal_cancer	11	4	NA	NA
TCGA-AG-A015	TCGA-AG-A015-01A-01W-A005-10	colon_rectal_cancer	11	5	NA	NA
TCGA-AG-A016	TCGA-AG-A016-01A-01W-A005-10	colon_rectal_cancer	11	2	NA	NA
TCGA-AG-A01L	TCGA-AG-A01L-01A-01W-A00K-09	colon_rectal_cancer	11	11	NA	NA
TCGA-AG-A025	TCGA-AG-A025-01A-01W-A00E-09	colon_rectal_cancer	11	8	NA	NA
TCGA-AG-A026	TCGA-AG-A026-01A-32W-A096-10	colon_rectal_cancer	11	9	NA	NA
TCGA-AG-A02G	TCGA-AG-A02G-01A-01W-A00E-09	colon_rectal_cancer	11	4	NA	NA
TCGA-AG-A02X	TCGA-AG-A02X-01A-01W-A00E-09	colon_rectal_cancer	11	4	NA	NA
TCGA-AG-A032	TCGA-AG-A032-01A-01W-A00E-09	colon_rectal_cancer	11	4	NA	NA
TCGA-AY-4070	TCGA-AY-4070-01A-01W-1073-09	colon_rectal_cancer	11	7	NA	NA
TCGA-AY-4071	TCGA-AY-4071-01A-01W-1073-09	colon_rectal_cancer	11	7	NA	NA
TCGA-D3-A1Q1	TCGA-D3-A1Q1-06	cutaneous_melanoma	4	4	10	4a
TCGA-D3-A1Q3	TCGA-D3-A1Q3-06	cutaneous_melanoma	4	4	10	4a
TCGA-D3-A1Q5	TCGA-D3-A1Q5-06	cutaneous_melanoma	4	3	10	3c
TCGA-D3-A1Q6	TCGA-D3-A1Q6-06	cutaneous_melanoma	4	3	10	3c
TCGA-D3-A1Q7	TCGA-D3-A1Q7-06	cutaneous_melanoma	4	2	10	2b
TCGA-D3-A1Q8	TCGA-D3-A1Q8-06	cutaneous_melanoma	4	2	10	2b
TCGA-D3-A1Q9	TCGA-D3-A1Q9-06	cutaneous_melanoma	4	4	10	4b
TCGA-D3-A1QA	TCGA-D3-A1QA-06	cutaneous_melanoma	4	3	10	2 or 3
TCGA-D3-A1QB	TCGA-D3-A1QB-06	cutaneous_melanoma	4	2	10	2b
TCGA-D3-A2J6	TCGA-D3-A2J6-06	cutaneous_melanoma	4	4	10	4b
TCGA-D3-A2J7	TCGA-D3-A2J7-06	cutaneous_melanoma	4	2	10	2 or 3
TCGA-D3-A2J8	TCGA-D3-A2J8-06	cutaneous_melanoma	4	1	10	1b
TCGA-D3-A2J9	TCGA-D3-A2J9-06	cutaneous_melanoma	4	1	10	1b
TCGA-D3-A2JA	TCGA-D3-A2JA-06	cutaneous_melanoma	4	3	10	3c
TCGA-D3-A2JB	TCGA-D3-A2JB-06	cutaneous_melanoma	4	4	10	4b
TCGA-D3-A2JC	TCGA-D3-A2JC-06	cutaneous_melanoma	4	3	10	3c
TCGA-D3-A2JD	TCGA-D3-A2JD-06	cutaneous_melanoma	4	2	10	2a
TCGA-D3-A2JF	TCGA-D3-A2JF-06	cutaneous_melanoma	4	3	10	3c
TCGA-D3-A2JG	TCGA-D3-A2JG-06	cutaneous_melanoma	4	3	10	3b
TCGA-D3-A2JH	TCGA-D3-A2JH-06	cutaneous_melanoma	4	1	10	1a
TCGA-D3-A2JK	TCGA-D3-A2JK-06	cutaneous_melanoma	4	2	10	2a
TCGA-D3-A2JL	TCGA-D3-A2JL-06	cutaneous_melanoma	4	2	10	2 or 3
TCGA-D3-A2JN	TCGA-D3-A2JN-06	cutaneous_melanoma	4	2	10	3c
TCGA-D3-A2JO	TCGA-D3-A2JO-06	cutaneous_melanoma	4	2	10	2 or 3
TCGA-D3-A2JP	TCGA-D3-A2JP-06	cutaneous_melanoma	4	3	10	3a
TCGA-D3-A3BZ	TCGA-D3-A3BZ-06	cutaneous_melanoma	4	2	10	2a
TCGA-D3-A3C1	TCGA-D3-A3C1-06	cutaneous_melanoma	4	3	10	3b
TCGA-D3-A3C3	TCGA-D3-A3C3-06	cutaneous_melanoma	4	3	10	3c
TCGA-D3-A3C6	TCGA-D3-A3C6-06	cutaneous_melanoma	4	3	10	3a
TCGA-D3-A3C7	TCGA-D3-A3C7-06	cutaneous_melanoma	4	3	10	3c
TCGA-D3-A3C8	TCGA-D3-A3C8-06	cutaneous_melanoma	4	1	10	1a
TCGA-D3-A3CB	TCGA-D3-A3CB-06	cutaneous_melanoma	4	1	10	1b
TCGA-D3-A3CC	TCGA-D3-A3CC-06	cutaneous_melanoma	4	4	10	4b
TCGA-D3-A3CE	TCGA-D3-A3CE-06	cutaneous_melanoma	4	4	10	4b
TCGA-D3-A3CF	TCGA-D3-A3CF-06	cutaneous_melanoma	4	4	10	4b
TCGA-D3-A3ML	TCGA-D3-A3ML-06	cutaneous_melanoma	4	3	10	3b
TCGA-D3-A3MO	TCGA-D3-A3MO-06	cutaneous_melanoma	4	4	10	4a
TCGA-D3-A3MR	TCGA-D3-A3MR-06	cutaneous_melanoma	4	1	10	1b
TCGA-D3-A3MU	TCGA-D3-A3MU-06	cutaneous_melanoma	4	3	10	3b
TCGA-D3-A3MV	TCGA-D3-A3MV-06	cutaneous_melanoma	4	3	10	3c
TCGA-D3-A51E	TCGA-D3-A51E-06	cutaneous_melanoma	4	3	10	2 or 3
TCGA-D3-A51F	TCGA-D3-A51F-06	cutaneous_melanoma	4	1	10	1a
TCGA-D3-A51G	TCGA-D3-A51G-06	cutaneous_melanoma	4	3	10	3c
TCGA-D3-A51J	TCGA-D3-A51J-06	cutaneous_melanoma	4	3	10	3a
TCGA-D3-A51K	TCGA-D3-A51K-06	cutaneous_melanoma	4	4	10	4b
TCGA-D3-A51N	TCGA-D3-A51N-06	cutaneous_melanoma	4	3	10	3a
TCGA-D3-A51R	TCGA-D3-A51R-06	cutaneous_melanoma	4	3	10	3c
TCGA-D3-A51T	TCGA-D3-A51T-06	cutaneous_melanoma	4	3	10	3b
TCGA-D3-A5GL	TCGA-D3-A5GL-06	cutaneous_melanoma	4	2	10	2 or 3
TCGA-D3-A5GN	TCGA-D3-A5GN-06	cutaneous_melanoma	4	3	10	3c
TCGA-D3-A5GO	TCGA-D3-A5GO-06	cutaneous_melanoma	4	3	10	3b
TCGA-D3-A5GR	TCGA-D3-A5GR-06	cutaneous_melanoma	4	2	10	3a
TCGA-D3-A5GS	TCGA-D3-A5GS-06	cutaneous_melanoma	4	3	10	3a
TCGA-D9-A148	TCGA-D9-A148-06	cutaneous_melanoma	4	3	10	2 or 3
TCGA-D9-A149	TCGA-D9-A149-06	cutaneous_melanoma	4	3	10	3b
TCGA-D9-A1JX	TCGA-D9-A1JX-06	cutaneous_melanoma	4	3	10	3b
TCGA-D9-A1X3	TCGA-D9-A1X3-01	cutaneous_melanoma	4	4	10	4a
TCGA-D9-A3Z1	TCGA-D9-A3Z1-06	cutaneous_melanoma	4	1	10	1b
TCGA-D9-A3Z3	TCGA-D9-A3Z3-06	cutaneous_melanoma	4	3	10	2 or 3
TCGA-D9-A4Z6	TCGA-D9-A4Z6-01	cutaneous_melanoma	4	3	10	2b
TCGA-D9-A6E9	TCGA-D9-A6E9-06	cutaneous_melanoma	4	2	10	2a
TCGA-D9-A6EA	TCGA-D9-A6EA-06	cutaneous_melanoma	4	3	10	3b
TCGA-D9-A6EC	TCGA-D9-A6EC-06	cutaneous_melanoma	4	3	10	3b
TCGA-D9-A6EG	TCGA-D9-A6EG-06	cutaneous_melanoma	4	4	10	4a
TCGA-DA-A1HV	TCGA-DA-A1HV-06	cutaneous_melanoma	4	2	10	2b
TCGA-DA-A1HW	TCGA-DA-A1HW-06	cutaneous_melanoma	4	2	10	2b
TCGA-DA-A1I0	TCGA-DA-A1I0-06	cutaneous_melanoma	4	2	10	2a
TCGA-DA-A1I1	TCGA-DA-A1I1-06	cutaneous_melanoma	4	2	10	2b
TCGA-DA-A1I2	TCGA-DA-A1I2-06	cutaneous_melanoma	4	3	10	3a
TCGA-DA-A1I4	TCGA-DA-A1I4-06	cutaneous_melanoma	4	2	10	1b
TCGA-DA-A1I5	TCGA-DA-A1I5-06	cutaneous_melanoma	4	2	10	2b
TCGA-DA-A1I7	TCGA-DA-A1I7-06	cutaneous_melanoma	4	3	10	3c
TCGA-DA-A1IA	TCGA-DA-A1IA-06	cutaneous_melanoma	4	3	10	2a
TCGA-DA-A1IB	TCGA-DA-A1IB-06	cutaneous_melanoma	4	1	10	1a
TCGA-DA-A1IC	TCGA-DA-A1IC-06	cutaneous_melanoma	4	3	10	2 or 3
TCGA-DA-A3F2	TCGA-DA-A3F2-06	cutaneous_melanoma	4	1	10	1a
TCGA-DA-A3F5	TCGA-DA-A3F5-06	cutaneous_melanoma	4	3	10	3c
TCGA-EB-A44Q	TCGA-EB-A44Q-06	cutaneous_melanoma	4	4	10	4a
TCGA-EB-A5KH	TCGA-EB-A5KH-06	cutaneous_melanoma	4	4	10	4b
TCGA-EB-A5SG	TCGA-EB-A5SG-06	cutaneous_melanoma	4	1	10	1b
TCGA-EB-A5SH	TCGA-EB-A5SH-06	cutaneous_melanoma	4	4	10	4a
TCGA-EB-A5UL	TCGA-EB-A5UL-06	cutaneous_melanoma	4	2	10	2b
TCGA-EB-A5UN	TCGA-EB-A5UN-06	cutaneous_melanoma	4	2	10	1b
TCGA-EB-A5VV	TCGA-EB-A5VV-06	cutaneous_melanoma	4	1	10	1a
TCGA-EB-A6L9	TCGA-EB-A6L9-06	cutaneous_melanoma	4	2	10	2a
TCGA-EE-A17X	TCGA-EE-A17X-06	cutaneous_melanoma	4	2	10	2a
TCGA-EE-A17Y	TCGA-EE-A17Y-06	cutaneous_melanoma	4	3	10	3c
TCGA-EE-A17Z	TCGA-EE-A17Z-06	cutaneous_melanoma	4	4	10	4b
TCGA-EE-A180	TCGA-EE-A180-06	cutaneous_melanoma	4	3	10	3b
TCGA-EE-A181	TCGA-EE-A181-06	cutaneous_melanoma	4	2	10	2b
TCGA-EE-A182	TCGA-EE-A182-06	cutaneous_melanoma	4	2	10	2a
TCGA-EE-A183	TCGA-EE-A183-06	cutaneous_melanoma	4	2	10	2a
TCGA-EE-A184	TCGA-EE-A184-06	cutaneous_melanoma	4	4	10	4a
TCGA-EE-A185	TCGA-EE-A185-06	cutaneous_melanoma	4	4	10	4a
TCGA-EE-A20C	TCGA-EE-A20C-06	cutaneous_melanoma	4	3	10	3b
TCGA-EE-A20H	TCGA-EE-A20H-06	cutaneous_melanoma	4	3	10	3c
TCGA-EE-A20I	TCGA-EE-A20I-06	cutaneous_melanoma	4	4	10	4b
TCGA-EE-A29A	TCGA-EE-A29A-06	cutaneous_melanoma	4	3	10	3c
TCGA-EE-A29B	TCGA-EE-A29B-06	cutaneous_melanoma	4	3	10	3b
TCGA-EE-A29C	TCGA-EE-A29C-06	cutaneous_melanoma	4	2	10	2a
TCGA-EE-A29D	TCGA-EE-A29D-06	cutaneous_melanoma	4	3	10	2 or 3
TCGA-EE-A29E	TCGA-EE-A29E-06	cutaneous_melanoma	4	2	10	2a
TCGA-EE-A29G	TCGA-EE-A29G-06	cutaneous_melanoma	4	2	10	2 or 3
TCGA-EE-A29L	TCGA-EE-A29L-06	cutaneous_melanoma	4	3	10	3b
TCGA-EE-A29M	TCGA-EE-A29M-06	cutaneous_melanoma	4	2	10	2b
TCGA-EE-A29N	TCGA-EE-A29N-06	cutaneous_melanoma	4	2	10	1b
TCGA-EE-A29P	TCGA-EE-A29P-06	cutaneous_melanoma	4	3	10	3a
TCGA-EE-A29R	TCGA-EE-A29R-06	cutaneous_melanoma	4	3	10	3b
TCGA-EE-A29S	TCGA-EE-A29S-06	cutaneous_melanoma	4	2	10	2 or 3
TCGA-EE-A29T	TCGA-EE-A29T-06	cutaneous_melanoma	4	3	10	3c
TCGA-EE-A29V	TCGA-EE-A29V-06	cutaneous_melanoma	4	2	10	2a
TCGA-EE-A29W	TCGA-EE-A29W-06	cutaneous_melanoma	4	3	10	3c
TCGA-EE-A29X	TCGA-EE-A29X-06	cutaneous_melanoma	4	3	10	3b
TCGA-EE-A2A0	TCGA-EE-A2A0-06	cutaneous_melanoma	4	2	10	1b
TCGA-EE-A2A2	TCGA-EE-A2A2-06	cutaneous_melanoma	4	2	10	2 or 3
TCGA-EE-A2A5	TCGA-EE-A2A5-06	cutaneous_melanoma	4	3	10	3b
TCGA-EE-A2A6	TCGA-EE-A2A6-06	cutaneous_melanoma	4	3	10	3a
TCGA-EE-A2GB	TCGA-EE-A2GB-06	cutaneous_melanoma	4	3	10	2 or 3
TCGA-EE-A2GC	TCGA-EE-A2GC-06	cutaneous_melanoma	4	2	10	2 or 3
TCGA-EE-A2GD	TCGA-EE-A2GD-06	cutaneous_melanoma	4	2	10	1b
TCGA-EE-A2GE	TCGA-EE-A2GE-06	cutaneous_melanoma	4	1	10	1b
TCGA-EE-A2GH	TCGA-EE-A2GH-06	cutaneous_melanoma	4	1	10	1b
TCGA-EE-A2GI	TCGA-EE-A2GI-06	cutaneous_melanoma	4	2	10	2b
TCGA-EE-A2GJ	TCGA-EE-A2GJ-06	cutaneous_melanoma	4	3	10	2 or 3
TCGA-EE-A2GK	TCGA-EE-A2GK-06	cutaneous_melanoma	4	1	10	1a
TCGA-EE-A2GL	TCGA-EE-A2GL-06	cutaneous_melanoma	4	1	10	1b
TCGA-EE-A2GM	TCGA-EE-A2GM-06	cutaneous_melanoma	4	3	10	3b
TCGA-EE-A2GN	TCGA-EE-A2GN-06	cutaneous_melanoma	4	3	10	3b
TCGA-EE-A2GO	TCGA-EE-A2GO-06	cutaneous_melanoma	4	3	10	3c
TCGA-EE-A2GR	TCGA-EE-A2GR-06	cutaneous_melanoma	4	2	10	2 or 3
TCGA-EE-A2GT	TCGA-EE-A2GT-06	cutaneous_melanoma	4	2	10	2a
TCGA-EE-A2GU	TCGA-EE-A2GU-06	cutaneous_melanoma	4	2	10	2b
TCGA-EE-A2M5	TCGA-EE-A2M5-06	cutaneous_melanoma	4	1	10	3c
TCGA-EE-A2M7	TCGA-EE-A2M7-06	cutaneous_melanoma	4	3	10	3c
TCGA-EE-A2M8	TCGA-EE-A2M8-06	cutaneous_melanoma	4	1	10	1b
TCGA-EE-A2MC	TCGA-EE-A2MC-06	cutaneous_melanoma	4	1	10	1b
TCGA-EE-A2MD	TCGA-EE-A2MD-06	cutaneous_melanoma	4	2	10	2b
TCGA-EE-A2MG	TCGA-EE-A2MG-06	cutaneous_melanoma	4	1	10	1b
TCGA-EE-A2MH	TCGA-EE-A2MH-06	cutaneous_melanoma	4	3	10	3a
TCGA-EE-A2MI	TCGA-EE-A2MI-06	cutaneous_melanoma	4	2	10	3c
TCGA-EE-A2MJ	TCGA-EE-A2MJ-06	cutaneous_melanoma	4	1	10	1b
TCGA-EE-A2MK	TCGA-EE-A2MK-06	cutaneous_melanoma	4	3	10	3a
TCGA-EE-A2MM	TCGA-EE-A2MM-06	cutaneous_melanoma	4	3	10	3b
TCGA-EE-A2MN	TCGA-EE-A2MN-06	cutaneous_melanoma	4	4	10	4a
TCGA-EE-A2MP	TCGA-EE-A2MP-06	cutaneous_melanoma	4	2	10	2b
TCGA-EE-A2MQ	TCGA-EE-A2MQ-06	cutaneous_melanoma	4	3	10	3b
TCGA-EE-A2MR	TCGA-EE-A2MR-06	cutaneous_melanoma	4	1	10	1b
TCGA-EE-A2MS	TCGA-EE-A2MS-06	cutaneous_melanoma	4	3	10	3b
TCGA-EE-A2MT	TCGA-EE-A2MT-06	cutaneous_melanoma	4	3	10	2 or 3
TCGA-EE-A2MU	TCGA-EE-A2MU-06	cutaneous_melanoma	4	2	10	2a
TCGA-EE-A3AA	TCGA-EE-A3AA-06	cutaneous_melanoma	4	1	10	1b
TCGA-EE-A3AB	TCGA-EE-A3AB-06	cutaneous_melanoma	4	3	10	3c
TCGA-EE-A3AE	TCGA-EE-A3AE-06	cutaneous_melanoma	4	3	10	3b
TCGA-EE-A3AF	TCGA-EE-A3AF-06	cutaneous_melanoma	4	3	10	3b
TCGA-EE-A3AG	TCGA-EE-A3AG-06	cutaneous_melanoma	4	3	10	3c
TCGA-EE-A3AH	TCGA-EE-A3AH-06	cutaneous_melanoma	4	3	10	3a
TCGA-EE-A3J3	TCGA-EE-A3J3-06	cutaneous_melanoma	4	3	10	3a
TCGA-EE-A3J4	TCGA-EE-A3J4-06	cutaneous_melanoma	4	3	10	3b
TCGA-EE-A3J5	TCGA-EE-A3J5-06	cutaneous_melanoma	4	2	10	2b
TCGA-EE-A3J7	TCGA-EE-A3J7-06	cutaneous_melanoma	4	3	10	3b
TCGA-EE-A3J8	TCGA-EE-A3J8-06	cutaneous_melanoma	4	3	10	3b
TCGA-EE-A3JA	TCGA-EE-A3JA-06	cutaneous_melanoma	4	2	10	2 or 3
TCGA-EE-A3JB	TCGA-EE-A3JB-06	cutaneous_melanoma	4	3	10	3c
TCGA-EE-A3JD	TCGA-EE-A3JD-06	cutaneous_melanoma	4	1	10	1a
TCGA-EE-A3JE	TCGA-EE-A3JE-06	cutaneous_melanoma	4	1	10	1b
TCGA-EE-A3JH	TCGA-EE-A3JH-06	cutaneous_melanoma	4	1	10	1b
TCGA-EE-A3JI	TCGA-EE-A3JI-06	cutaneous_melanoma	4	3	10	3b
TCGA-ER-A195	TCGA-ER-A195-06	cutaneous_melanoma	4	2	10	2 or 3
TCGA-ER-A197	TCGA-ER-A197-06	cutaneous_melanoma	4	4	10	4a
TCGA-ER-A198	TCGA-ER-A198-06	cutaneous_melanoma	4	3	10	3b
TCGA-ER-A199	TCGA-ER-A199-06	cutaneous_melanoma	4	1	10	1b
TCGA-ER-A19A	TCGA-ER-A19A-06	cutaneous_melanoma	4	1	10	1a
TCGA-ER-A19B	TCGA-ER-A19B-06	cutaneous_melanoma	4	3	10	3c
TCGA-ER-A19C	TCGA-ER-A19C-06	cutaneous_melanoma	4	4	10	4a
TCGA-ER-A19D	TCGA-ER-A19D-06	cutaneous_melanoma	4	3	10	3c
TCGA-ER-A19E	TCGA-ER-A19E-06	cutaneous_melanoma	4	3	10	3c
TCGA-ER-A19F	TCGA-ER-A19F-06	cutaneous_melanoma	4	3	10	2 or 3
TCGA-ER-A19G	TCGA-ER-A19G-06	cutaneous_melanoma	4	3	10	3b
TCGA-ER-A19H	TCGA-ER-A19H-06	cutaneous_melanoma	4	3	10	3a
TCGA-ER-A19J	TCGA-ER-A19J-06	cutaneous_melanoma	4	3	10	3b
TCGA-ER-A19L	TCGA-ER-A19L-06	cutaneous_melanoma	4	4	10	4a
TCGA-ER-A19M	TCGA-ER-A19M-06	cutaneous_melanoma	4	2	10	2b
TCGA-ER-A19O	TCGA-ER-A19O-06	cutaneous_melanoma	4	2	10	2a
TCGA-ER-A19P	TCGA-ER-A19P-06	cutaneous_melanoma	4	1	10	1b
TCGA-ER-A19Q	TCGA-ER-A19Q-06	cutaneous_melanoma	4	3	10	2 or 3
TCGA-ER-A19S	TCGA-ER-A19S-06	cutaneous_melanoma	4	1	10	1b
TCGA-ER-A19T	TCGA-ER-A19T-06	cutaneous_melanoma	4	4	10	4a
TCGA-ER-A19W	TCGA-ER-A19W-06	cutaneous_melanoma	4	2	10	2b
TCGA-ER-A1A1	TCGA-ER-A1A1-06	cutaneous_melanoma	4	1	10	1a
TCGA-ER-A2NC	TCGA-ER-A2NC-06	cutaneous_melanoma	4	3	10	3c
TCGA-ER-A2ND	TCGA-ER-A2ND-06	cutaneous_melanoma	4	4	10	4a
TCGA-ER-A2NE	TCGA-ER-A2NE-06	cutaneous_melanoma	4	4	10	4a
TCGA-ER-A2NF	TCGA-ER-A2NF-06	cutaneous_melanoma	4	4	10	4b
TCGA-ER-A2NG	TCGA-ER-A2NG-06	cutaneous_melanoma	4	2	10	2b
TCGA-ER-A2NH	TCGA-ER-A2NH-06	cutaneous_melanoma	4	2	10	2b
TCGA-ER-A3ET	TCGA-ER-A3ET-06	cutaneous_melanoma	4	4	10	4a
TCGA-ER-A3EV	TCGA-ER-A3EV-06	cutaneous_melanoma	4	4	10	4a
TCGA-ER-A3PL	TCGA-ER-A3PL-06	cutaneous_melanoma	4	3	10	3a
TCGA-ER-A42K	TCGA-ER-A42K-06	cutaneous_melanoma	4	3	10	3a
TCGA-ER-A42L	TCGA-ER-A42L-06	cutaneous_melanoma	4	1	10	1b
TCGA-FR-A3YN	TCGA-FR-A3YN-06	cutaneous_melanoma	4	3	10	3b
TCGA-FR-A3YO	TCGA-FR-A3YO-06	cutaneous_melanoma	4	2	10	2a
TCGA-FR-A44A	TCGA-FR-A44A-06	cutaneous_melanoma	4	2	10	2b
TCGA-FR-A69P	TCGA-FR-A69P-06	cutaneous_melanoma	4	3	10	3b
TCGA-FS-A1YW	TCGA-FS-A1YW-06	cutaneous_melanoma	4	3	10	3a
TCGA-FS-A1YX	TCGA-FS-A1YX-06	cutaneous_melanoma	4	4	10	4b
TCGA-FS-A1YY	TCGA-FS-A1YY-06	cutaneous_melanoma	4	3	10	3a
TCGA-FS-A1Z0	TCGA-FS-A1Z0-06	cutaneous_melanoma	4	3	10	3b
TCGA-FS-A1Z3	TCGA-FS-A1Z3-06	cutaneous_melanoma	4	3	10	3b
TCGA-FS-A1Z4	TCGA-FS-A1Z4-06	cutaneous_melanoma	4	1	10	1b
TCGA-FS-A1Z7	TCGA-FS-A1Z7-06	cutaneous_melanoma	4	3	10	3a
TCGA-FS-A1ZA	TCGA-FS-A1ZA-06	cutaneous_melanoma	4	3	10	3c
TCGA-FS-A1ZB	TCGA-FS-A1ZB-06	cutaneous_melanoma	4	2	10	2 or 3
TCGA-FS-A1ZC	TCGA-FS-A1ZC-06	cutaneous_melanoma	4	3	10	3c
TCGA-FS-A1ZD	TCGA-FS-A1ZD-06	cutaneous_melanoma	4	3	10	3c
TCGA-FS-A1ZE	TCGA-FS-A1ZE-06	cutaneous_melanoma	4	4	10	4a
TCGA-FS-A1ZF	TCGA-FS-A1ZF-06	cutaneous_melanoma	4	3	10	3a
TCGA-FS-A1ZH	TCGA-FS-A1ZH-06	cutaneous_melanoma	4	4	10	4b
TCGA-FS-A1ZK	TCGA-FS-A1ZK-06	cutaneous_melanoma	4	3	10	3b
TCGA-FS-A1ZM	TCGA-FS-A1ZM-06	cutaneous_melanoma	4	3	10	3a
TCGA-FS-A1ZP	TCGA-FS-A1ZP-06	cutaneous_melanoma	4	3	10	3b
TCGA-FS-A1ZQ	TCGA-FS-A1ZQ-06	cutaneous_melanoma	4	3	10	2a
TCGA-FS-A1ZR	TCGA-FS-A1ZR-06	cutaneous_melanoma	4	3	10	3a
TCGA-FS-A1ZS	TCGA-FS-A1ZS-06	cutaneous_melanoma	4	3	10	3c
TCGA-FS-A1ZT	TCGA-FS-A1ZT-06	cutaneous_melanoma	4	3	10	3b
TCGA-FS-A1ZU	TCGA-FS-A1ZU-06	cutaneous_melanoma	4	4	10	4b
TCGA-FS-A1ZW	TCGA-FS-A1ZW-06	cutaneous_melanoma	4	2	10	2 or 3
TCGA-FS-A1ZY	TCGA-FS-A1ZY-06	cutaneous_melanoma	4	4	10	4b
TCGA-FS-A1ZZ	TCGA-FS-A1ZZ-06	cutaneous_melanoma	4	3	10	2 or 3
TCGA-FS-A4F4	TCGA-FS-A4F4-06	cutaneous_melanoma	4	4	10	4b
TCGA-FS-A4F5	TCGA-FS-A4F5-06	cutaneous_melanoma	4	3	10	3b
TCGA-FS-A4F8	TCGA-FS-A4F8-06	cutaneous_melanoma	4	1	10	1b
TCGA-FS-A4F9	TCGA-FS-A4F9-06	cutaneous_melanoma	4	3	10	3b
TCGA-FS-A4FB	TCGA-FS-A4FB-06	cutaneous_melanoma	4	3	10	3a
TCGA-FS-A4FC	TCGA-FS-A4FC-06	cutaneous_melanoma	4	2	10	1b
TCGA-FW-A3R5	TCGA-FW-A3R5-06	cutaneous_melanoma	4	2	10	2 or 3
TCGA-FW-A3TU	TCGA-FW-A3TU-06	cutaneous_melanoma	4	2	10	2a
TCGA-FW-A3TV	TCGA-FW-A3TV-06	cutaneous_melanoma	4	2	10	2b
TCGA-FW-A5DY	TCGA-FW-A5DY-06	cutaneous_melanoma	4	1	10	1a
TCGA-GF-A3OT	TCGA-GF-A3OT-06	cutaneous_melanoma	4	1	10	1b
TCGA-GF-A6C8	TCGA-GF-A6C8-06	cutaneous_melanoma	4	3	10	2b
TCGA-GF-A6C9	TCGA-GF-A6C9-06	cutaneous_melanoma	4	1	10	1b
TCGA-GN-A264	TCGA-GN-A264-06	cutaneous_melanoma	4	4	10	4a
TCGA-GN-A265	TCGA-GN-A265-06	cutaneous_melanoma	4	1	10	1b
TCGA-GN-A266	TCGA-GN-A266-06	cutaneous_melanoma	4	2	10	3c
TCGA-GN-A267	TCGA-GN-A267-06	cutaneous_melanoma	4	3	10	3b
TCGA-GN-A268	TCGA-GN-A268-06	cutaneous_melanoma	4	3	10	3b
TCGA-GN-A26A	TCGA-GN-A26A-06	cutaneous_melanoma	4	3	10	3c
TCGA-GN-A26D	TCGA-GN-A26D-06	cutaneous_melanoma	4	4	10	4a
TCGA-GN-A4U3	TCGA-GN-A4U3-06	cutaneous_melanoma	4	3	10	3b
TCGA-GN-A4U4	TCGA-GN-A4U4-06	cutaneous_melanoma	4	2	10	2 or 3
TCGA-GN-A4U7	TCGA-GN-A4U7-06	cutaneous_melanoma	4	2	10	2 or 3
TCGA-GN-A4U8	TCGA-GN-A4U8-06	cutaneous_melanoma	4	2	10	1b
TCGA-GN-A4U9	TCGA-GN-A4U9-06	cutaneous_melanoma	4	4	10	4a
TCGA-HR-A2OG	TCGA-HR-A2OG-01	cutaneous_melanoma	4	3	10	3a
TCGA-HR-A2OH	TCGA-HR-A2OH-01	cutaneous_melanoma	4	2	10	2b
TCGA-OD-A75X	TCGA-OD-A75X-06	cutaneous_melanoma	4	3	10	3b
TCGA-QB-A6FS	TCGA-QB-A6FS-06	cutaneous_melanoma	4	2	10	2a
TCGA-RP-A690	TCGA-RP-A690-06	cutaneous_melanoma	4	4	10	4b
TCGA-RP-A693	TCGA-RP-A693-06	cutaneous_melanoma	4	2	10	1b
TCGA-RP-A694	TCGA-RP-A694-06	cutaneous_melanoma	4	2	10	2b
TCGA-RP-A695	TCGA-RP-A695-06	cutaneous_melanoma	4	3	10	2 or 3
TCGA-A5-A0G5	TCGA-A5-A0G5-01A-11W-A062-09	endometrial_carcinoma	11	4	NA	NA
TCGA-A5-A0G9	TCGA-A5-A0G9-01A-11W-A062-09	endometrial_carcinoma	11	8	NA	NA
TCGA-A5-A0GA	TCGA-A5-A0GA-01A-11W-A062-09	endometrial_carcinoma	11	10	NA	NA
TCGA-A5-A0GB	TCGA-A5-A0GB-01A-11W-A062-09	endometrial_carcinoma	11	10	NA	NA
TCGA-A5-A0GE	TCGA-A5-A0GE-01A-11W-A062-09	endometrial_carcinoma	11	11	NA	NA
TCGA-A5-A0GH	TCGA-A5-A0GH-01A-21W-A062-09	endometrial_carcinoma	11	7	NA	NA
TCGA-A5-A0GI	TCGA-A5-A0GI-01A-11W-A062-09	endometrial_carcinoma	11	10	NA	NA
TCGA-A5-A0GJ	TCGA-A5-A0GJ-01A-11W-A062-09	endometrial_carcinoma	11	11	NA	NA
TCGA-A5-A0GM	TCGA-A5-A0GM-01A-11W-A062-09	endometrial_carcinoma	11	3	NA	NA
TCGA-A5-A0GN	TCGA-A5-A0GN-01A-11W-A062-09	endometrial_carcinoma	11	5	NA	NA
TCGA-A5-A0GP	TCGA-A5-A0GP-01A-11W-A062-09	endometrial_carcinoma	11	6	NA	NA
TCGA-A5-A0GU	TCGA-A5-A0GU-01A-11W-A062-09	endometrial_carcinoma	11	11	NA	NA
TCGA-A5-A0GV	TCGA-A5-A0GV-01A-31W-A062-09	endometrial_carcinoma	11	5	NA	NA
TCGA-A5-A0GW	TCGA-A5-A0GW-01A-11W-A062-09	endometrial_carcinoma	11	1	NA	NA
TCGA-A5-A0GX	TCGA-A5-A0GX-01A-11W-A062-09	endometrial_carcinoma	11	5	NA	NA
TCGA-A5-A0R6	TCGA-A5-A0R6-01A-11D-A10B-09	endometrial_carcinoma	11	5	NA	NA
TCGA-A5-A0R7	TCGA-A5-A0R7-01A-31D-A10B-09	endometrial_carcinoma	11	4	NA	NA
TCGA-A5-A0R8	TCGA-A5-A0R8-01A-11D-A10B-09	endometrial_carcinoma	11	6	NA	NA
TCGA-A5-A0R9	TCGA-A5-A0R9-01A-11D-A10B-09	endometrial_carcinoma	11	9	NA	NA
TCGA-A5-A0RA	TCGA-A5-A0RA-01A-21D-A10B-09	endometrial_carcinoma	11	3	NA	NA
TCGA-A5-A0VP	TCGA-A5-A0VP-01A-21D-A10B-09	endometrial_carcinoma	11	7	NA	NA
TCGA-A5-A0VQ	TCGA-A5-A0VQ-01A-11D-A10B-09	endometrial_carcinoma	11	6	NA	NA
TCGA-AP-A051	TCGA-AP-A051-01A-21W-A027-09	endometrial_carcinoma	11	10	NA	NA
TCGA-AP-A052	TCGA-AP-A052-01A-11W-A027-09	endometrial_carcinoma	11	5	NA	NA
TCGA-AP-A053	TCGA-AP-A053-01A-21W-A027-09	endometrial_carcinoma	11	4	NA	NA
TCGA-AP-A054	TCGA-AP-A054-01A-11W-A062-09	endometrial_carcinoma	11	10	NA	NA
TCGA-AP-A056	TCGA-AP-A056-01A-11W-A027-09	endometrial_carcinoma	11	7	NA	NA
TCGA-AP-A05A	TCGA-AP-A05A-01A-11W-A027-09	endometrial_carcinoma	11	5	NA	NA
TCGA-AP-A05D	TCGA-AP-A05D-01A-11W-A027-09	endometrial_carcinoma	11	4	NA	NA
TCGA-AP-A05H	TCGA-AP-A05H-01A-11W-A027-09	endometrial_carcinoma	11	4	NA	NA
TCGA-AP-A05J	TCGA-AP-A05J-01A-11W-A027-09	endometrial_carcinoma	11	4	NA	NA
TCGA-AP-A05N	TCGA-AP-A05N-01A-11W-A027-09	endometrial_carcinoma	11	7	NA	NA
TCGA-AP-A05P	TCGA-AP-A05P-01A-11W-A062-09	endometrial_carcinoma	11	5	NA	NA
TCGA-AP-A0L8	TCGA-AP-A0L8-01A-11W-A062-09	endometrial_carcinoma	11	4	NA	NA
TCGA-AP-A0L9	TCGA-AP-A0L9-01A-11W-A062-09	endometrial_carcinoma	11	4	NA	NA
TCGA-AP-A0LD	TCGA-AP-A0LD-01A-11W-A062-09	endometrial_carcinoma	11	8	NA	NA
TCGA-AP-A0LE	TCGA-AP-A0LE-01A-11D-A127-09	endometrial_carcinoma	11	10	NA	NA
TCGA-AP-A0LG	TCGA-AP-A0LG-01A-11W-A062-09	endometrial_carcinoma	11	6	NA	NA
TCGA-AP-A0LH	TCGA-AP-A0LH-01A-11W-A062-09	endometrial_carcinoma	11	11	NA	NA
TCGA-AP-A0LI	TCGA-AP-A0LI-01A-11W-A062-09	endometrial_carcinoma	11	4	NA	NA
TCGA-AP-A0LJ	TCGA-AP-A0LJ-01A-11W-A062-09	endometrial_carcinoma	11	9	NA	NA
TCGA-AP-A0LL	TCGA-AP-A0LL-01A-12D-A127-09	endometrial_carcinoma	11	8	NA	NA
TCGA-AP-A0LN	TCGA-AP-A0LN-01A-11W-A062-09	endometrial_carcinoma	11	9	NA	NA
TCGA-AP-A0LO	TCGA-AP-A0LO-01A-11W-A062-09	endometrial_carcinoma	11	11	NA	NA
TCGA-AP-A0LP	TCGA-AP-A0LP-01A-12D-A10B-09	endometrial_carcinoma	11	6	NA	NA
TCGA-AP-A0LT	TCGA-AP-A0LT-01A-11W-A062-09	endometrial_carcinoma	11	6	NA	NA
TCGA-AP-A0LV	TCGA-AP-A0LV-01A-11W-A062-09	endometrial_carcinoma	11	3	NA	NA
TCGA-AX-A05S	TCGA-AX-A05S-01A-11W-A027-09	endometrial_carcinoma	11	10	NA	NA
TCGA-AX-A05T	TCGA-AX-A05T-01A-11W-A027-09	endometrial_carcinoma	11	9	NA	NA
TCGA-AX-A05U	TCGA-AX-A05U-01A-11W-A027-09	endometrial_carcinoma	11	9	NA	NA
TCGA-AX-A05Y	TCGA-AX-A05Y-01A-11W-A027-09	endometrial_carcinoma	11	2	NA	NA
TCGA-AX-A05Z	TCGA-AX-A05Z-01A-11W-A027-09	endometrial_carcinoma	11	7	NA	NA
TCGA-AX-A060	TCGA-AX-A060-01A-11W-A027-09	endometrial_carcinoma	11	8	NA	NA
TCGA-AX-A062	TCGA-AX-A062-01A-11W-A027-09	endometrial_carcinoma	11	7	NA	NA
TCGA-AX-A063	TCGA-AX-A063-01A-11W-A027-09	endometrial_carcinoma	11	10	NA	NA
TCGA-AX-A064	TCGA-AX-A064-01A-11W-A027-09	endometrial_carcinoma	11	8	NA	NA
TCGA-AX-A06B	TCGA-AX-A06B-01A-11W-A027-09	endometrial_carcinoma	11	5	NA	NA
TCGA-AX-A0IU	TCGA-AX-A0IU-01A-11D-A10B-09	endometrial_carcinoma	11	11	NA	NA
TCGA-AX-A0IW	TCGA-AX-A0IW-01A-11W-A062-09	endometrial_carcinoma	11	4	NA	NA
TCGA-AX-A0J1	TCGA-AX-A0J1-01A-11W-A062-09	endometrial_carcinoma	11	8	NA	NA
TCGA-B5-A0JS	TCGA-B5-A0JS-01A-11D-A10B-09	endometrial_carcinoma	11	5	NA	NA
TCGA-B5-A0JV	TCGA-B5-A0JV-01A-11D-A10B-09	endometrial_carcinoma	11	10	NA	NA
TCGA-B5-A0JY	TCGA-B5-A0JY-01A-11D-A10B-09	endometrial_carcinoma	11	7	NA	NA
TCGA-B5-A0JZ	TCGA-B5-A0JZ-01A-11W-A062-09	endometrial_carcinoma	11	7	NA	NA
TCGA-B5-A0K0	TCGA-B5-A0K0-01A-11W-A062-09	endometrial_carcinoma	11	5	NA	NA
TCGA-B5-A0K1	TCGA-B5-A0K1-01A-11W-A062-09	endometrial_carcinoma	11	3	NA	NA
TCGA-B5-A0K2	TCGA-B5-A0K2-01A-12W-A10C-09	endometrial_carcinoma	11	6	NA	NA
TCGA-B5-A0K3	TCGA-B5-A0K3-01A-11W-A062-09	endometrial_carcinoma	11	9	NA	NA
TCGA-B5-A0K4	TCGA-B5-A0K4-01A-11W-A062-09	endometrial_carcinoma	11	4	NA	NA
TCGA-B5-A0K6	TCGA-B5-A0K6-01A-11W-A062-09	endometrial_carcinoma	11	2	NA	NA
TCGA-B5-A0K7	TCGA-B5-A0K7-01A-11W-A10C-09	endometrial_carcinoma	11	11	NA	NA
TCGA-BG-A0LW	TCGA-BG-A0LW-01A-11W-A062-09	endometrial_carcinoma	11	3	NA	NA
TCGA-BG-A0LX	TCGA-BG-A0LX-01A-11W-A062-09	endometrial_carcinoma	11	10	NA	NA
TCGA-BG-A0M0	TCGA-BG-A0M0-01A-11W-A10C-09	endometrial_carcinoma	11	8	NA	NA
TCGA-BG-A0M2	TCGA-BG-A0M2-01A-11D-A10O-09	endometrial_carcinoma	11	11	NA	NA
TCGA-BG-A0M3	TCGA-BG-A0M3-01A-11W-A10C-09	endometrial_carcinoma	11	11	NA	NA
TCGA-BG-A0M4	TCGA-BG-A0M4-01A-11W-A10C-09	endometrial_carcinoma	11	7	NA	NA
TCGA-BG-A0M6	TCGA-BG-A0M6-01A-31D-A10B-09	endometrial_carcinoma	11	11	NA	NA
TCGA-BG-A0M7	TCGA-BG-A0M7-01A-11W-A062-09	endometrial_carcinoma	11	6	NA	NA
TCGA-BG-A0M8	TCGA-BG-A0M8-01A-12D-A10B-09	endometrial_carcinoma	11	5	NA	NA
TCGA-BG-A0M9	TCGA-BG-A0M9-01A-21W-A10C-09	endometrial_carcinoma	11	1	NA	NA
TCGA-BG-A0MC	TCGA-BG-A0MC-01A-21W-A062-09	endometrial_carcinoma	11	2	NA	NA
TCGA-BG-A0MG	TCGA-BG-A0MG-01A-21D-A10B-09	endometrial_carcinoma	11	9	NA	NA
TCGA-BG-A0MI	TCGA-BG-A0MI-01A-11W-A062-09	endometrial_carcinoma	11	6	NA	NA
TCGA-BG-A0MO	TCGA-BG-A0MO-01A-11W-A062-09	endometrial_carcinoma	11	2	NA	NA
TCGA-BG-A0MQ	TCGA-BG-A0MQ-01A-11D-A10B-09	endometrial_carcinoma	11	10	NA	NA
TCGA-BG-A0MS	TCGA-BG-A0MS-01A-11D-A10B-09	endometrial_carcinoma	11	11	NA	NA
TCGA-BG-A0MT	TCGA-BG-A0MT-01A-11D-A10B-09	endometrial_carcinoma	11	11	NA	NA
TCGA-BG-A0MU	TCGA-BG-A0MU-01A-11D-A10B-09	endometrial_carcinoma	11	2	NA	NA
TCGA-BG-A0RY	TCGA-BG-A0RY-01A-11D-A10B-09	endometrial_carcinoma	11	11	NA	NA
TCGA-BK-A0C9	TCGA-BK-A0C9-01A-11W-A027-09	endometrial_carcinoma	11	7	NA	NA
TCGA-BK-A0CB	TCGA-BK-A0CB-01A-32D-A10B-09	endometrial_carcinoma	11	1	NA	NA
TCGA-BK-A0CC	TCGA-BK-A0CC-01A-21W-A027-09	endometrial_carcinoma	11	4	NA	NA
TCGA-BS-A0TA	TCGA-BS-A0TA-01A-11D-A10B-09	endometrial_carcinoma	11	6	NA	NA
TCGA-BS-A0TC	TCGA-BS-A0TC-01A-11D-A10B-09	endometrial_carcinoma	11	7	NA	NA
TCGA-BS-A0TD	TCGA-BS-A0TD-01A-11D-A10B-09	endometrial_carcinoma	11	3	NA	NA
TCGA-BS-A0TE	TCGA-BS-A0TE-01A-11D-A10B-09	endometrial_carcinoma	11	7	NA	NA
TCGA-BS-A0TG	TCGA-BS-A0TG-01A-32D-A10B-09	endometrial_carcinoma	11	1	NA	NA
TCGA-BS-A0TI	TCGA-BS-A0TI-01A-11D-A10B-09	endometrial_carcinoma	11	4	NA	NA
TCGA-BS-A0TJ	TCGA-BS-A0TJ-01A-11D-A10B-09	endometrial_carcinoma	11	6	NA	NA
TCGA-BS-A0U7	TCGA-BS-A0U7-01A-21D-A10B-09	endometrial_carcinoma	11	8	NA	NA
[truncated: 4,647 more rows]
