# Supplementary material for: Multi-omic tumor data reveal diversity of molecular mechanisms that correlate with survival
Source: Nat Commun. 2018 Oct 26;9:4453. doi: 10.1038/s41467-018-06921-8 (PMC6203719; doi:10.1038/s41467-018-06921-8)
Supplement: Supplementary file 10 — Supplementary Data 8 [file 41467_2018_6921_MOESM10_ESM.xls]

## Sheet: TARGET_cluster_assignments
Supplementary Data 8. CIMLR cluster assignments for all samples belonging to 4 cancer types from TARGET.
SAMPLE	CANCER	NUM_CLUSTERS	CLUSTER_ID
PADZKD	acute_myeloid_leukemia	3	1
PADZYC	acute_myeloid_leukemia	3	3
PAEAKL	acute_myeloid_leukemia	3	2
PAECBZ	acute_myeloid_leukemia	3	3
PAECRF	acute_myeloid_leukemia	3	3
PAEEYP	acute_myeloid_leukemia	3	2
PAEFHC	acute_myeloid_leukemia	3	1
PAEGRE	acute_myeloid_leukemia	3	1
PAEGRI	acute_myeloid_leukemia	3	2
PAERAH	acute_myeloid_leukemia	3	1
PAERXF	acute_myeloid_leukemia	3	1
PAKGXN	acute_myeloid_leukemia	3	3
PAKHLK	acute_myeloid_leukemia	3	1
PAKHZW	acute_myeloid_leukemia	3	1
PAKIYW	acute_myeloid_leukemia	3	3
PAKKBK	acute_myeloid_leukemia	3	3
PAKKIM	acute_myeloid_leukemia	3	3
PAKLPD	acute_myeloid_leukemia	3	2
PAKRZG	acute_myeloid_leukemia	3	3
PAKXJR	acute_myeloid_leukemia	3	2
PAKXVC	acute_myeloid_leukemia	3	1
PALGKX	acute_myeloid_leukemia	3	1
PAMVKZ	acute_myeloid_leukemia	3	1
PAMVVP	acute_myeloid_leukemia	3	1
PAMYGX	acute_myeloid_leukemia	3	2
PANAEV	acute_myeloid_leukemia	3	3
PANASY	acute_myeloid_leukemia	3	1
PANBYS	acute_myeloid_leukemia	3	1
PANBZH	acute_myeloid_leukemia	3	1
PANCSC	acute_myeloid_leukemia	3	3
PANDDC	acute_myeloid_leukemia	3	3
PANFMG	acute_myeloid_leukemia	3	2
PANGCM	acute_myeloid_leukemia	3	1
PANGDN	acute_myeloid_leukemia	3	2
PANGJY	acute_myeloid_leukemia	3	2
PANGTF	acute_myeloid_leukemia	3	3
PANHWD	acute_myeloid_leukemia	3	3
PANHYK	acute_myeloid_leukemia	3	1
PANILV	acute_myeloid_leukemia	3	1
PANINI	acute_myeloid_leukemia	3	1
PANJGR	acute_myeloid_leukemia	3	1
PANJVI	acute_myeloid_leukemia	3	3
PANKFG	acute_myeloid_leukemia	3	2
PANKFZ	acute_myeloid_leukemia	3	1
PANKKE	acute_myeloid_leukemia	3	1
PANKNB	acute_myeloid_leukemia	3	2
PANLJK	acute_myeloid_leukemia	3	1
PANLJN	acute_myeloid_leukemia	3	1
PANLKB	acute_myeloid_leukemia	3	3
PANLRE	acute_myeloid_leukemia	3	1
PANLXK	acute_myeloid_leukemia	3	1
PANNBM	acute_myeloid_leukemia	3	1
PANNHB	acute_myeloid_leukemia	3	3
PANNJI	acute_myeloid_leukemia	3	1
PANPKN	acute_myeloid_leukemia	3	1
PANPLS	acute_myeloid_leukemia	3	1
PANPSF	acute_myeloid_leukemia	3	3
PANPTM	acute_myeloid_leukemia	3	1
PANSBH	acute_myeloid_leukemia	3	1
PANTNA	acute_myeloid_leukemia	3	3
PANTPW	acute_myeloid_leukemia	3	1
PANTRL	acute_myeloid_leukemia	3	2
PANTWV	acute_myeloid_leukemia	3	2
PANUTB	acute_myeloid_leukemia	3	1
PANUUA	acute_myeloid_leukemia	3	1
PANVBP	acute_myeloid_leukemia	3	3
PANVGE	acute_myeloid_leukemia	3	1
PANVGP	acute_myeloid_leukemia	3	1
PANVUF	acute_myeloid_leukemia	3	3
PANWHP	acute_myeloid_leukemia	3	1
PANXAF	acute_myeloid_leukemia	3	3
PANYGP	acute_myeloid_leukemia	3	1
PANYNR	acute_myeloid_leukemia	3	1
PANYSN	acute_myeloid_leukemia	3	1
PANZCU	acute_myeloid_leukemia	3	1
PANZKA	acute_myeloid_leukemia	3	2
PANZWB	acute_myeloid_leukemia	3	1
PAPAWN	acute_myeloid_leukemia	3	1
PAPVCN	acute_myeloid_leukemia	3	1
PAPVDV	acute_myeloid_leukemia	3	1
PAPVGE	acute_myeloid_leukemia	3	1
PAPVKG	acute_myeloid_leukemia	3	1
PAPVZK	acute_myeloid_leukemia	3	1
PAPWHS	acute_myeloid_leukemia	3	1
PAPWIU	acute_myeloid_leukemia	3	3
PAPWYK	acute_myeloid_leukemia	3	1
PAPXWI	acute_myeloid_leukemia	3	1
PAPZIZ	acute_myeloid_leukemia	3	1
PAPZLT	acute_myeloid_leukemia	3	3
PARAJX	acute_myeloid_leukemia	3	1
PARANT	acute_myeloid_leukemia	3	1
PARASV	acute_myeloid_leukemia	3	3
PARBFJ	acute_myeloid_leukemia	3	3
PARBFZ	acute_myeloid_leukemia	3	1
PARBIU	acute_myeloid_leukemia	3	3
PARBRA	acute_myeloid_leukemia	3	2
PARBVE	acute_myeloid_leukemia	3	1
PARBXE	acute_myeloid_leukemia	3	1
PARCEV	acute_myeloid_leukemia	3	3
PARCUK	acute_myeloid_leukemia	3	2
PARCVP	acute_myeloid_leukemia	3	1
PARCVS	acute_myeloid_leukemia	3	1
PARCZL	acute_myeloid_leukemia	3	1
PARDDY	acute_myeloid_leukemia	3	2
PAREFM	acute_myeloid_leukemia	3	1
PARENB	acute_myeloid_leukemia	3	1
PARERV	acute_myeloid_leukemia	3	3
PARFAL	acute_myeloid_leukemia	3	3
PARFRN	acute_myeloid_leukemia	3	1
PARGDB	acute_myeloid_leukemia	3	3
PARGTL	acute_myeloid_leukemia	3	1
PARHJV	acute_myeloid_leukemia	3	1
PARHVI	acute_myeloid_leukemia	3	1
PARJVI	acute_myeloid_leukemia	3	1
PARJYP	acute_myeloid_leukemia	3	1
PARKCX	acute_myeloid_leukemia	3	2
PARKFB	acute_myeloid_leukemia	3	2
PARLSW	acute_myeloid_leukemia	3	1
PARMIX	acute_myeloid_leukemia	3	1
PARMMN	acute_myeloid_leukemia	3	1
PARMZF	acute_myeloid_leukemia	3	1
PARPBF	acute_myeloid_leukemia	3	3
PARPWL	acute_myeloid_leukemia	3	1
PARTST	acute_myeloid_leukemia	3	1
PARTXH	acute_myeloid_leukemia	3	1
PARTYK	acute_myeloid_leukemia	3	1
PARUCB	acute_myeloid_leukemia	3	3
PARUNX	acute_myeloid_leukemia	3	3
PARURW	acute_myeloid_leukemia	3	1
PARUTH	acute_myeloid_leukemia	3	1
PARUUB	acute_myeloid_leukemia	3	1
PARVAI	acute_myeloid_leukemia	3	1
PARVUA	acute_myeloid_leukemia	3	3
PARWAS	acute_myeloid_leukemia	3	2
PARWDZ	acute_myeloid_leukemia	3	2
PARWXU	acute_myeloid_leukemia	3	3
PARXBT	acute_myeloid_leukemia	3	1
PARXNG	acute_myeloid_leukemia	3	1
PARYEB	acute_myeloid_leukemia	3	1
PARYFN	acute_myeloid_leukemia	3	1
PARYGA	acute_myeloid_leukemia	3	1
PARYXV	acute_myeloid_leukemia	3	3
PARZUU	acute_myeloid_leukemia	3	1
PARZWH	acute_myeloid_leukemia	3	3
PASADG	acute_myeloid_leukemia	3	1
PASAFM	acute_myeloid_leukemia	3	1
PASBBE	acute_myeloid_leukemia	3	3
PASBHI	acute_myeloid_leukemia	3	1
PASBPK	acute_myeloid_leukemia	3	2
PASCCS	acute_myeloid_leukemia	3	1
PASDGX	acute_myeloid_leukemia	3	1
PASDVA	acute_myeloid_leukemia	3	1
PASECW	acute_myeloid_leukemia	3	3
PASEFD	acute_myeloid_leukemia	3	2
PASELF	acute_myeloid_leukemia	3	1
PASFEW	acute_myeloid_leukemia	3	1
PASFNP	acute_myeloid_leukemia	3	2
PASFZN	acute_myeloid_leukemia	3	1
PASGGK	acute_myeloid_leukemia	3	2
PASGWH	acute_myeloid_leukemia	3	1
PASGZS	acute_myeloid_leukemia	3	3
PASHYZ	acute_myeloid_leukemia	3	1
PASIEP	acute_myeloid_leukemia	3	3
PASJEJ	acute_myeloid_leukemia	3	1
PASLDL	acute_myeloid_leukemia	3	1
PASLTF	acute_myeloid_leukemia	3	1
PASMGW	acute_myeloid_leukemia	3	2
PASMYS	acute_myeloid_leukemia	3	1
PASNIY	acute_myeloid_leukemia	3	2
PASPKE	acute_myeloid_leukemia	3	1
PASPLU	acute_myeloid_leukemia	3	3
PASPSV	acute_myeloid_leukemia	3	1
PASPTW	acute_myeloid_leukemia	3	1
PASREH	acute_myeloid_leukemia	3	1
PASRRB	acute_myeloid_leukemia	3	1
PASRTP	acute_myeloid_leukemia	3	3
PASSSI	acute_myeloid_leukemia	3	2
PASTPU	acute_myeloid_leukemia	3	1
PASVYL	acute_myeloid_leukemia	3	2
PASWAJ	acute_myeloid_leukemia	3	3
PASWAT	acute_myeloid_leukemia	3	1
PASXEA	acute_myeloid_leukemia	3	2
PASXNR	acute_myeloid_leukemia	3	3
PASXYG	acute_myeloid_leukemia	3	1
PASYJI	acute_myeloid_leukemia	3	1
PASZZE	acute_myeloid_leukemia	3	3
PATAST	acute_myeloid_leukemia	3	1
PATDNN	acute_myeloid_leukemia	3	2
PATELT	acute_myeloid_leukemia	3	3
PAIPGU	neuroblastoma	2	2
PAISNS	neuroblastoma	2	1
PAITCI	neuroblastoma	2	2
PAIVHE	neuroblastoma	2	2
PAIVMJ	neuroblastoma	2	1
PAIVZR	neuroblastoma	2	2
PAKGCI	neuroblastoma	2	1
PAKHAV	neuroblastoma	2	1
PAKINP	neuroblastoma	2	1
PAKYZS	neuroblastoma	2	1
PALBFW	neuroblastoma	2	2
PALEAC	neuroblastoma	2	2
PALETP	neuroblastoma	2	2
PALFSE	neuroblastoma	2	1
PALHVD	neuroblastoma	2	2
PALIIN	neuroblastoma	2	2
PALKKV	neuroblastoma	2	1
PALLJJ	neuroblastoma	2	2
PALNVP	neuroblastoma	2	2
PALSAE	neuroblastoma	2	2
PALUDH	neuroblastoma	2	2
PALVUC	neuroblastoma	2	2
PALXTB	neuroblastoma	2	2
PALZRG	neuroblastoma	2	2
PALZZV	neuroblastoma	2	2
PAMAFV	neuroblastoma	2	2
PAMCXF	neuroblastoma	2	2
PAMLNB	neuroblastoma	2	1
PAMMXF	neuroblastoma	2	2
PAMNLH	neuroblastoma	2	2
PAMYCE	neuroblastoma	2	1
PAMZMG	neuroblastoma	2	2
PANBMJ	neuroblastoma	2	2
PANBSP	neuroblastoma	2	2
PANRRW	neuroblastoma	2	1
PANUKV	neuroblastoma	2	2
PANYGR	neuroblastoma	2	2
PANZPV	neuroblastoma	2	2
PAPBGH	neuroblastoma	2	2
PAPBZI	neuroblastoma	2	2
PAPEFE	neuroblastoma	2	2
PAPHPE	neuroblastoma	2	2
PAPKWN	neuroblastoma	2	2
PAPSEI	neuroblastoma	2	2
PAPSKM	neuroblastoma	2	2
PAPTIP	neuroblastoma	2	2
PAPTLD	neuroblastoma	2	1
PAPTLY	neuroblastoma	2	2
PAPTMM	neuroblastoma	2	2
PAPUAR	neuroblastoma	2	1
PAPUNH	neuroblastoma	2	2
PAPUTN	neuroblastoma	2	2
PAPWUC	neuroblastoma	2	1
PAPZYP	neuroblastoma	2	2
PARABN	neuroblastoma	2	2
PARACM	neuroblastoma	2	2
PARAHE	neuroblastoma	2	2
PARCWT	neuroblastoma	2	1
PARDUJ	neuroblastoma	2	1
PAREGK	neuroblastoma	2	2
PARGDJ	neuroblastoma	2	2
PARGUX	neuroblastoma	2	2
PARHYL	neuroblastoma	2	1
PARIKF	neuroblastoma	2	2
PARIRD	neuroblastoma	2	2
PARMFA	neuroblastoma	2	2
PARMTT	neuroblastoma	2	1
PARNCW	neuroblastoma	2	2
PARNEE	neuroblastoma	2	2
PARRBU	neuroblastoma	2	2
PARSEA	neuroblastoma	2	1
PARSHT	neuroblastoma	2	2
PARUXY	neuroblastoma	2	1
PARVME	neuroblastoma	2	1
PARXLM	neuroblastoma	2	2
PASATK	neuroblastoma	2	2
PASAZJ	neuroblastoma	2	2
PASBEN	neuroblastoma	2	2
PASCKI	neuroblastoma	2	1
PASCLP	neuroblastoma	2	2
PASCUF	neuroblastoma	2	2
PASDZJ	neuroblastoma	2	2
PASFRV	neuroblastoma	2	2
PASGPY	neuroblastoma	2	1
PASJYB	neuroblastoma	2	2
PASKJX	neuroblastoma	2	2
PASLGS	neuroblastoma	2	2
0A4HLD	osteosarcoma	2	2
0A4HMC	osteosarcoma	2	3
0A4HX8	osteosarcoma	2	1
0A4HXS	osteosarcoma	2	5
0A4HY5	osteosarcoma	2	5
0A4I0Q	osteosarcoma	2	5
0A4I0W	osteosarcoma	2	2
0A4I3S	osteosarcoma	2	2
0A4I42	osteosarcoma	2	6
0A4I48	osteosarcoma	2	1
0A4I4E	osteosarcoma	2	5
0A4I4M	osteosarcoma	2	3
0A4I4O	osteosarcoma	2	1
0A4I5B	osteosarcoma	2	1
0A4I65	osteosarcoma	2	1
0A4I6O	osteosarcoma	2	5
0A4I8U	osteosarcoma	2	4
0A4I9K	osteosarcoma	2	5
PAKFVX	osteosarcoma	2	2
PAKUZU	osteosarcoma	2	6
PAKXLD	osteosarcoma	2	4
PAKZZK	osteosarcoma	2	3
PALECC	osteosarcoma	2	3
PALFYN	osteosarcoma	2	3
PALHRL	osteosarcoma	2	2
PALKDP	osteosarcoma	2	1
PALKGN	osteosarcoma	2	3
PALWWX	osteosarcoma	2	2
PALZGU	osteosarcoma	2	6
PAMEKS	osteosarcoma	2	2
PAMHYN	osteosarcoma	2	3
PAMJXS	osteosarcoma	2	2
PAMLKS	osteosarcoma	2	1
PAMRHD	osteosarcoma	2	4
PAMTCM	osteosarcoma	2	5
PAMYYJ	osteosarcoma	2	6
PANGPE	osteosarcoma	2	1
PANGRW	osteosarcoma	2	5
PANMIG	osteosarcoma	2	2
PANPUM	osteosarcoma	2	6
PANSEN	osteosarcoma	2	2
PANVJJ	osteosarcoma	2	3
PANXSC	osteosarcoma	2	2
PANZHX	osteosarcoma	2	3
PANZZJ	osteosarcoma	2	5
PAPFLB	osteosarcoma	2	1
PAPIJR	osteosarcoma	2	3
PAPKWD	osteosarcoma	2	5
PAPNVD	osteosarcoma	2	4
PAPVYW	osteosarcoma	2	4
PAPWWC	osteosarcoma	2	3
PAPXGT	osteosarcoma	2	5
PARDAX	osteosarcoma	2	2
PARFTG	osteosarcoma	2	3
PARGTM	osteosarcoma	2	1
PARJXU	osteosarcoma	2	2
PARKAF	osteosarcoma	2	3
PASEBY	osteosarcoma	2	3
PASEFS	osteosarcoma	2	4
PASFCV	osteosarcoma	2	4
PASKZZ	osteosarcoma	2	4
PASNZV	osteosarcoma	2	6
PASRNE	osteosarcoma	2	4
PASSLM	osteosarcoma	2	2
PASUUH	osteosarcoma	2	1
PASYUK	osteosarcoma	2	3
PATAWV	osteosarcoma	2	4
PATEEM	osteosarcoma	2	5
PATJVI	osteosarcoma	2	4
PATKSS	osteosarcoma	2	5
PATMIF	osteosarcoma	2	1
PATMPU	osteosarcoma	2	2
PATMXR	osteosarcoma	2	6
PATPBS	osteosarcoma	2	6
PATUXZ	osteosarcoma	2	6
PAUBIT	osteosarcoma	2	4
PAUTWB	osteosarcoma	2	6
PAUTYB	osteosarcoma	2	6
PAUUML	osteosarcoma	2	2
PAUVUL	osteosarcoma	2	4
PAUXPZ	osteosarcoma	2	2
PAUYTT	osteosarcoma	2	2
PAVALD	osteosarcoma	2	5
PAVCLP	osteosarcoma	2	3
PAVDTY	osteosarcoma	2	4
PAVECB	osteosarcoma	2	5
CAAAAB	kidney_wilms_tumor	11	5
CAAAAC	kidney_wilms_tumor	11	9
CAAAAH	kidney_wilms_tumor	11	4
CAAAAJ	kidney_wilms_tumor	11	5
CAAAAL	kidney_wilms_tumor	11	6
CAAAAM	kidney_wilms_tumor	11	8
CAAAAO	kidney_wilms_tumor	11	7
CAAAAP	kidney_wilms_tumor	11	10
CAAAAQ	kidney_wilms_tumor	11	10
CAAAAR	kidney_wilms_tumor	11	5
CAAAAS	kidney_wilms_tumor	11	10
PADXAY	kidney_wilms_tumor	11	9
PADZUB	kidney_wilms_tumor	11	6
PAEAFB	kidney_wilms_tumor	11	6
PAEBXA	kidney_wilms_tumor	11	11
PAECJB	kidney_wilms_tumor	11	3
PAJLIP	kidney_wilms_tumor	11	6
PAJLKC	kidney_wilms_tumor	11	9
PAJLKR	kidney_wilms_tumor	11	4
PAJLLF	kidney_wilms_tumor	11	4
PAJLNJ	kidney_wilms_tumor	11	5
PAJLPX	kidney_wilms_tumor	11	10
PAJLSP	kidney_wilms_tumor	11	7
PAJLTH	kidney_wilms_tumor	11	7
PAJLTI	kidney_wilms_tumor	11	2
PAJLUJ	kidney_wilms_tumor	11	6
PAJLWT	kidney_wilms_tumor	11	5
PAJMEL	kidney_wilms_tumor	11	6
PAJMEN	kidney_wilms_tumor	11	11
PAJMEP	kidney_wilms_tumor	11	10
PAJMFU	kidney_wilms_tumor	11	7
PAJMFY	kidney_wilms_tumor	11	1
PAJMIZ	kidney_wilms_tumor	11	6
PAJMJK	kidney_wilms_tumor	11	6
PAJMJT	kidney_wilms_tumor	11	2
PAJMKI	kidney_wilms_tumor	11	10
PAJMKJ	kidney_wilms_tumor	11	8
PAJMKN	kidney_wilms_tumor	11	8
PAJMLI	kidney_wilms_tumor	11	7
PAJMLZ	kidney_wilms_tumor	11	11
PAJMMY	kidney_wilms_tumor	11	1
PAJMRL	kidney_wilms_tumor	11	9
PAJMSE	kidney_wilms_tumor	11	6
PAJMUF	kidney_wilms_tumor	11	3
PAJMVC	kidney_wilms_tumor	11	1
PAJMVU	kidney_wilms_tumor	11	4
PAJMXF	kidney_wilms_tumor	11	10
PAJNAA	kidney_wilms_tumor	11	8
PAJNAV	kidney_wilms_tumor	11	8
PAJNBN	kidney_wilms_tumor	11	11
PAJNCC	kidney_wilms_tumor	11	1
PAJNCJ	kidney_wilms_tumor	11	5
PAJNCZ	kidney_wilms_tumor	11	1
PAJNDU	kidney_wilms_tumor	11	3
PAJNEC	kidney_wilms_tumor	11	8
PAJNGH	kidney_wilms_tumor	11	10
PAJNJJ	kidney_wilms_tumor	11	1
PAJNLT	kidney_wilms_tumor	11	9
PAJNNC	kidney_wilms_tumor	11	2
PAJNNR	kidney_wilms_tumor	11	9
PAJNRH	kidney_wilms_tumor	11	5
PAJNRL	kidney_wilms_tumor	11	10
PAJNSL	kidney_wilms_tumor	11	1
PAJNTJ	kidney_wilms_tumor	11	10
PAJNUP	kidney_wilms_tumor	11	8
PAJNUS	kidney_wilms_tumor	11	2
PAJNVE	kidney_wilms_tumor	11	9
PAJNVX	kidney_wilms_tumor	11	8
PAJNYT	kidney_wilms_tumor	11	1
PAJNZI	kidney_wilms_tumor	11	3
PAJNZK	kidney_wilms_tumor	11	1
PAJNZS	kidney_wilms_tumor	11	4
PAJNZU	kidney_wilms_tumor	11	1
PAJPAR	kidney_wilms_tumor	11	8
PAJPCM	kidney_wilms_tumor	11	3
PAJPDC	kidney_wilms_tumor	11	10
PAJPDN	kidney_wilms_tumor	11	3
PAJPEW	kidney_wilms_tumor	11	1
PAJPGY	kidney_wilms_tumor	11	2
PAJPHA	kidney_wilms_tumor	11	1
PAKECR	kidney_wilms_tumor	11	4
PAKFME	kidney_wilms_tumor	11	5
PAKFYV	kidney_wilms_tumor	11	6
PAKGED	kidney_wilms_tumor	11	4
PAKGZX	kidney_wilms_tumor	11	6
PAKJGM	kidney_wilms_tumor	11	7
PAKKNS	kidney_wilms_tumor	11	2
PAKKSE	kidney_wilms_tumor	11	1
PAKMSV	kidney_wilms_tumor	11	10
PAKMUB	kidney_wilms_tumor	11	4
PAKNAL	kidney_wilms_tumor	11	2
PAKNTW	kidney_wilms_tumor	11	3
PAKNXS	kidney_wilms_tumor	11	9
PAKPDF	kidney_wilms_tumor	11	6
PAKRVH	kidney_wilms_tumor	11	7
PAKRZW	kidney_wilms_tumor	11	1
PAKSDG	kidney_wilms_tumor	11	7
PAKUIT	kidney_wilms_tumor	11	2
PAKULH	kidney_wilms_tumor	11	9
PAKVET	kidney_wilms_tumor	11	8
PAKWPM	kidney_wilms_tumor	11	2
PAKXWB	kidney_wilms_tumor	11	11
PAKXXF	kidney_wilms_tumor	11	3
PAKYFC	kidney_wilms_tumor	11	1
PAKYLT	kidney_wilms_tumor	11	8
PAKZER	kidney_wilms_tumor	11	4
PAKZFK	kidney_wilms_tumor	11	1
PAKZHF	kidney_wilms_tumor	11	1
PALDTE	kidney_wilms_tumor	11	7
PALDWP	kidney_wilms_tumor	11	7
PALERC	kidney_wilms_tumor	11	1
PALEZT	kidney_wilms_tumor	11	11
PALFME	kidney_wilms_tumor	11	10
PALFRD	kidney_wilms_tumor	11	5
PALGAZ	kidney_wilms_tumor	11	11
PALGLU	kidney_wilms_tumor	11	4
PALGVY	kidney_wilms_tumor	11	11
PALJIP	kidney_wilms_tumor	11	8
PALKCW	kidney_wilms_tumor	11	11
PALLCK	kidney_wilms_tumor	11	4
PALLFB	kidney_wilms_tumor	11	10
